# Supplementary material for: Genome-wide analysis of signatures of selection in populations of African honey bees (Apis mellifera) using new web-based tools
Source: BMC Genomics. 2015 Jul 10;16(1):518. doi: 10.1186/s12864-015-1712-0 (PMC4496815; doi:10.1186/s12864-015-1712-0)
Supplement: Supplementary file 1 — Supplementary tables (S1-S9). [file 12864_2015_1712_MOESM1_ESM.xlsx]

## Sheet: ST1 Apiary Inf
Supplementary Table 1: Apiary and speciman information
					Varroa mites (on ~850 bees, 236 mL vol)	hygienic behavior (% all and partly removed)
Site Name	Colony ID	GPS Coordinates	Elevation	# of Frames with bees	Total Varroa	% Hygienic	BQCV	DWV	ABPV	N apis
Kasarani (ICIPE)	1.1	S1°13.3631 E36°53.7867	1602m	9.5	9	71.5
	1.2	S1°13.3631 E36°53.7867	1602m	8	21			X
	1.3	S1°13.3631 E36°53.7867	1602m	9	21	42		X
	1.4	S1°13.3631 E36°53.7867	1602m	4	10	35
	1.5	S1°13.3631 E36°53.7867	1602m	12	28	0
Seuco (Kitui)	2.1			6	NA
	2.2				NA			X
	2.3			8	NA		X
	2.4			8	NA
	2.5			10	NA		X
Marchorwe	3.1	S0°30.0499 E32°32.7342	2509m	8	57	19	X
	3.2	S0°30.0499 E32°32.7342	2509m	3	4	55	X
	3.3	S0°30.0499 E32°32.7342	2509m	5	71	35	X
	3.4	S0°30.0499 E32°32.7342	2509m	8	61	31	X
	3.5	S0°30.0499 E32°32.7342	2509m	2	1		X
Malewa	4.1	S0°31.5024 E36°24.1969	1973m	10	11	21.8		X
	4.2	S0°31.5024 E36°24.1969	1973m	9	14	40
	4.3	S0°31.5024 E36°24.1969	1973m	10	46	1.9		X
	4.4	S0°31.5024 E36°24.1969	1973m	12	8	13.8		X
	4.5	S0°31.5024 E36°24.1969	1973m	9	5	94
Ngeta	5.1	S0°34.6936 E36°37.7921	2627m	4.5	2		X
Nadasa	6.1	S0°31.2173 E36°37.3477	2549m	5	5		X
	6.2	S0°31.2173 E36°37.3477	2549m	6	13		X
Upper Kamuieti 1	7.1	S0°21.1484 E37°18.9650	2233m		22		X
	7.2	S0°21.1484 E37°18.9650	2233m		34		X
Upper Kamuieti 2	8.1	S0°21.5432 E37°18.7934	2128m		48		X
Nji-ini forest	9.1	S0°31.1364 E37°25.2342	1580m	5	11		X	X
	9.2	S0°31.1364 E37°25.2342	1580m	10	10		X	X
Ichiara	10.1	S0°28.0380 E37°43.0370	436m	7	18		X
	10.2	S0°28.0380 E37°43.0370	436m	6	4		X
	10.3	S0°28.0380 E37°43.0370	436m	6	16		X
Taita Hills	11.1	S3°28.6817 E38°20.4598	1591m	6	0	95.7	X
	11.2	S3°28.6817 E38°20.4598	1591m	5	6	27.7	X
	11.3	S3°28.6817 E38°20.4598	1591m	5	0
	11.4	S3°28.6817 E38°20.4598	1591m	2.5	9
	11.5	S3°28.6817 E38°20.4598	1591m	2	0		X
Gete Ruins	12.1	S3°18.3899 E40°1.0793	36m	10	8	8	X			X
	12.2	S3°18.3899 E40°1.0793	36m	9	6		X	X		X
	12.3	S3°18.3899 E40°1.0793	36m	10	1	33.5	X			X
	12.4	S3°18.3899 E40°1.0793	36m	5	4	93	X	X
	12.5	S3°18.3899 E40°1.0793	36m	8	67		X	X		X
Oceanside	13.1	S3°20.2514 E39°59.1495	15m	10	0	63				X
	13.2	S3°20.2514 E39°59.1495	15m	10	2		X			X
	13.3	S3°20.2514 E39°59.1495	15m	11	2	30		X		X
	13.4	S3°20.2514 E39°59.1495	15m	10	5	59.5		X	X	X
	13.5	S3°20.2514 E39°59.1495	15m	13	1	81.6				X
South Coast (Kaya Mukawa)	14.1	S4°19.7239 E39°31.0820	68m	10	14	0	X	X
	14.2	S4°19.7239 E39°31.0820	68m	4	6	94.8	X	X
Tanzania Border	15.1	S4°31.73.94 E39°9.2171	64m	2.5	0	78
	15.2	S4°31.73.94 E39°9.2171	64m	3	0	98.3
	15.3	S4°31.73.94 E39°9.2171	64m	2	0
	15.4	S4°31.73.94 E39°9.2171	64m	5	6
Mandera Town 1	16.1	N3°56.205 E41°52.090			NA
Mandera Town 2	17.1	N3°53.379 E40°16.044			0
Mandera West	18.1	N3°56.197 E41°52.082			0
	18.2	N3°56.197 E41°52.082			0
	18.3	N3°56.197 E41°52.082			0
Mt. Elgon, Sasuri	19.1	N00+ 50' 10.3", E034+ 28' 50.6"	2006M		NA		X
	19.2	N00+ 50' 10.3", E034+ 28' 50.6"	2006M		NA		X
	19.3	N00+ 50' 10.3", E034+ 28' 50.6"	2006M		NA		X	X
Mt. Elgon, Kareu	20.1	N 00+ 48' 07.8", E034+ 27' 15.8"	1543M	7	20	48.5876	X	X
	20.2	N 00+ 48' 07.8", E034+ 27' 15.8"	1543M	6	9	18.6813	X
	20.3	N 00+ 48' 07.8", E034+ 27' 15.8"	1543M	4	8	45.977	X	X
	20.4	N 00+ 48' 07.8", E034+ 27' 15.8"	1543M	9	30	77.7108	X	X
	20.5	N 00+ 48' 07.8", E034+ 27' 15.8"	1543M	10	25	100	X	X
Mt. Elgon, Chepkui	21.1	N 00+ 49' 54.3" E 034+ 42' 17.4"	1869M	9	38	34.9398	X	X
	21.2	N 00+ 49' 54.3" E 034+ 42' 17.4"	1869M	10	49	22.5131	X	X
	21.3	N 00+ 49' 54.3" E 034+ 42' 17.4"	1869M	12	20	100	X	X
	21.4	N 00+ 49' 54.3" E 034+ 42' 17.4"	1869M	5	10	97.3214	X
	21.5	N 00+ 49' 54.3" E 034+ 42' 17.4"	1869M	14	12	81.5	X	X
Mt. Elgon, Moorland	22.1	N 00+ 57'24.6" E 034+ 36'28.6"	2956M		NA	NA	X
	22.2	N 00+ 57'24.6" E 034+ 36'28.6"	2956M		NA	NA
	22.3	N 00+ 57'24.6" E 034+ 36'28.6"	2956M		NA	NA
Busende Village	23.1	N 00+ 22'23.3" E 034+ 09' 29.2"	1164M		11	NA		X
	23.2	N 00+ 22'23.3" E 034+ 09' 29.2"	1164M		7	NA	X	X
	23.3	N 00+ 22'23.3" E 034+ 09' 29.2"	1164M		6	NA	X
	23.4	N 00+ 22'23.3" E 034+ 09' 29.2"	1164M		8	NA	X
	23.5	N 00+ 22'23.3" E 034+ 09' 29.2"	1164M		2	NA	X	X
Lugala	24.1	N 00+19' 24.3" E 034+ 05' 50.0"	1190M		NA	NA	X	X
	24.2	N 00+19' 24.3" E 034+ 05' 50.0"	1190M		NA	NA		X
	24.3	N 00+19' 24.3" E 034+ 05' 50.0"	1190M		NA	NA	X
	<5 colonies
Collection Date?		GPS	Elevation
Mt. Elgon West-Kibuk sub-location, Chepkui village		N 49°54.300 E 34°42.283	1869m
Mt. Elgon, Chepkitale division -Moorland		N 57°24.600 E 34°36.467	2956m
Busia district, Lugala Division		N 19°24.300 E 34°05.833	1190m
GPS/Elevation?
Koutside Kitui	2010-11-06
Site where individual sequenced was collected

## Sheet: ST2 BackgroundGenes
Supplementary Table 2: A list of genes used as a background list for all the GO analyses in DAVID.
Amel4.5	FBtr#
GB40001	FBtr0307487
GB40002	FBtr0075514
GB40003
GB40004	FBtr0302780
GB40005	FBtr0303389
GB40006	FBtr0303385
GB40007	FBtr0332404
GB40008	FBtr0332403
GB40009	FBtr0303387
GB40010	FBtr0332406
GB40011	FBtr0307039
GB40012	FBtr0307039
GB40013	FBtr0308077
GB40014	FBtr0079663
GB40015	FBtr0089868
GB40016	FBtr0308589
GB40017	FBtr0080232
GB40018	FBtr0300648
GB40019	FBtr0079322
GB40020	FBtr0071072
GB40021	FBtr0072811
GB40022	FBtr0081093
GB40023	FBtr0304924
GB40024	FBtr0112924
GB40025	FBtr0076052
GB40026	FBtr0301000
GB40027	FBtr0110959
GB40028	FBtr0080630
GB40029
GB40030	FBtr0333413
GB40031	FBtr0088895
GB40032	FBtr0077904
GB40033
GB40034
GB40035
GB40036	FBtr0087476
GB40037	FBtr0304680
GB40038	FBtr0075987
GB40039	FBtr0333943
GB40040	FBtr0075791
GB40041
GB40042
GB40043
GB40044	FBtr0309029
GB40045
GB40046	FBtr0084596
GB40047
GB40048
GB40049
GB40050	FBtr0089360
GB40051
GB40052
GB40053	FBtr0301687
GB40054	FBtr0332065
GB40056	FBtr0076241
GB40057	FBtr0307032
GB40058
GB40059
GB40060
GB40061	FBtr0113463
GB40063	FBtr0070762
GB40064
GB40065
GB40066
GB40067	FBtr0299935
GB40069	FBtr0300491
GB40070
GB40071	FBtr0331358
GB40072	FBtr0321269
GB40073	FBtr0079646
GB40074	FBtr0301347
GB40075	FBtr0305584
GB40076	FBtr0081394
GB40077	FBtr0308838
GB40078	FBtr0071685
GB40079	FBtr0330066
GB40080	FBtr0072252
GB40081	FBtr0083086
GB40082	FBtr0307078
GB40083	FBtr0080212
GB40084	FBtr0273385
GB40085	FBtr0070836
GB40086	FBtr0073412
GB40087
GB40088
GB40089	FBtr0310279
GB40090
GB40091	FBtr0303418
GB40092	FBtr0308362
GB40093	FBtr0091490
GB40094	FBtr0302515
GB40095	FBtr0072378
GB40096
GB40097
GB40098	FBtr0083010
GB40100	FBtr0074388
GB40101
GB40102	FBtr0077768
GB40103
GB40104
GB40105
GB40106	FBtr0077767
GB40107
GB40108	FBtr0112945
GB40109	FBtr0080915
GB40110	FBtr0299587
GB40111
GB40112
GB40113	FBtr0076766
GB40114	FBtr0306742
GB40115
GB40116	FBtr0304791
GB40117
GB40118	FBtr0073275
GB40119	FBtr0084186
GB40120	FBtr0088998
GB40121	FBtr0332250
GB40122
GB40123	FBtr0080553
GB40124	FBtr0077367
GB40125
GB40126	FBtr0300525
GB40127
GB40128	FBtr0332561
GB40129	FBtr0330042
GB40130	FBtr0332560
GB40131	FBtr0082387
GB40132	FBtr0112581
GB40133	FBtr0303874
GB40134	FBtr0301093
GB40135	FBtr0332725
GB40136	FBtr0080334
GB40137	FBtr0080334
GB40138	FBtr0078098
GB40139	FBtr0071933
GB40140	FBtr0300332
GB40141	FBtr0083860
GB40142	FBtr0075862
GB40143	FBtr0307165
GB40144
GB40145	FBtr0331231
GB40146	FBtr0330078
GB40147	FBtr0330201
GB40148
GB40149
GB40150	FBtr0304869
GB40151	FBtr0074079
GB40153
GB40154	FBtr0332665
GB40155	FBtr0113463
GB40156
GB40157	FBtr0114505
GB40158	FBtr0089982
GB40159	FBtr0303121
GB40160
GB40161
GB40162	FBtr0088335
GB40163	FBtr0086249
GB40164	FBtr0086248
GB40165	FBtr0085859
GB40166	FBtr0073546
GB40167	FBtr0083610
GB40168	FBtr0074717
GB40169	FBtr0301687
GB40170
GB40171
GB40172
GB40173
GB40174
GB40175
GB40176
GB40177
GB40178
GB40179
GB40180	FBtr0075900
GB40181
GB40182
GB40183
GB40184
GB40185
GB40186
GB40187
GB40188	FBtr0081567
GB40189
GB40190	FBtr0088111
GB40191	FBtr0074133
GB40192
GB40193
GB40194
GB40195	FBtr0074133
GB40196
GB40197
GB40198
GB40199	FBtr0072002
GB40200
GB40201
GB40202
GB40203	FBtr0290050
GB40204	FBtr0087977
GB40205	FBtr0087977
GB40206	FBtr0330732
GB40207	FBtr0077667
GB40208	FBtr0304689
GB40209	FBtr0081081
GB40210	FBtr0303708
GB40211	FBtr0083303
GB40212	FBtr0085779
GB40213
GB40214
GB40216
GB40217	FBtr0088982
GB40218
GB40219	FBtr0332996
GB40221	FBtr0085082
GB40222	FBtr0300447
GB40223
GB40224
GB40225	FBtr0085197
GB40226	FBtr0080431
GB40227	FBtr0075943
GB40228
GB40229	FBtr0091794
GB40230	FBtr0301062
GB40231	FBtr0303651
GB40232	FBtr0073764
GB40233
GB40234	FBtr0306806
GB40237	FBtr0078750
GB40238	FBtr0079352
GB40239	FBtr0078919
GB40240	FBtr0089746
GB40241
GB40242
GB40243	FBtr0072131
GB40244
GB40245	FBtr0082176
GB40246	FBtr0085184
GB40247	FBtr0074010
GB40248	FBtr0300128
GB40249	FBtr0084368
GB40250	FBtr0302586
GB40251	FBtr0088101
GB40252	FBtr0112379
GB40253	FBtr0083866
GB40254	FBtr0087268
GB40255	FBtr0091931
GB40256
GB40257
GB40258
GB40259	FBtr0111191
GB40261	FBtr0301792
GB40262	FBtr0074205
GB40263	FBtr0308581
GB40264	FBtr0079312
GB40265	FBtr0310638
GB40266	FBtr0074957
GB40267	FBtr0305051
GB40268
GB40269	FBtr0303760
GB40270
GB40271
GB40273	FBtr0306168
GB40274	FBtr0077157
GB40275	FBtr0301509
GB40276
GB40277
GB40278	FBtr0070093
GB40279	FBtr0307181
GB40280	FBtr0088454
GB40281
GB40282	FBtr0333427
GB40283	FBtr0078764
GB40284	FBtr0087451
GB40285	FBtr0088690
GB40286	FBtr0088690
GB40287	FBtr0087451
GB40288	FBtr0086133
GB40289	FBtr0075033
GB40290
GB40291
GB40292	FBtr0078917
GB40293	FBtr0301613
GB40294	FBtr0079933
GB40295
GB40296	FBtr0113730
GB40297	FBtr0085211
GB40298
GB40299	FBtr0073254
GB40300
GB40301	FBtr0078425
GB40302	FBtr0330718
GB40303	FBtr0072643
GB40304	FBtr0089171
GB40305	FBtr0089105
GB40306	FBtr0072402
GB40307	FBtr0082925
GB40308
GB40309	FBtr0080327
GB40310	FBtr0332904
GB40311	FBtr0112421
GB40312	FBtr0085922
GB40313	FBtr0085923
GB40314	FBtr0073229
GB40315
GB40316	FBtr0071922
GB40317
GB40318	FBtr0071327
GB40319	FBtr0331194
GB40320	FBtr0089504
GB40321
GB40322
GB40323	FBtr0089427
GB40324
GB40325
GB40326	FBtr0310093
GB40327
GB40328
GB40329	FBtr0078103
GB40330
GB40331	FBtr0078070
GB40332	FBtr0081079
GB40333	FBtr0089077
GB40334
GB40335	FBtr0085648
GB40336	FBtr0085648
GB40337	FBtr0100131
GB40338	FBtr0332405
GB40339	FBtr0301365
GB40340
GB40341	FBtr0078714
GB40342	FBtr0081409
GB40343	FBtr0113327
GB40344	FBtr0301683
GB40345
GB40346	FBtr0332508
GB40347	FBtr0307492
GB40348	FBtr0084552
GB40349
GB40350	FBtr0072735
GB40351
GB40352	FBtr0113352
GB40353
GB40354
GB40355	FBtr0086619
GB40356	FBtr0086975
GB40357	FBtr0331653
GB40358	FBtr0332292
GB40359	FBtr0305583
GB40360	FBtr0074300
GB40361	FBtr0087974
GB40362	FBtr0087075
GB40363	FBtr0333544
GB40364	FBtr0080248
GB40365	FBtr0086304
GB40366
GB40367
GB40368
GB40369
GB40370
GB40372
GB40373
GB40375
GB40376
GB40377	FBtr0100006
GB40378
GB40379
GB40381	FBtr0301857
GB40382
GB40383
GB40384	FBtr0112763
GB40385	FBtr0079746
GB40386	FBtr0075082
GB40387	FBtr0081289
GB40388	FBtr0084978
GB40389	FBtr0309212
GB40390
GB40391	FBtr0333855
GB40392	FBtr0089546
GB40393	FBtr0080558
GB40394
GB40395	FBtr0084758
GB40396	FBtr0083480
GB40397	FBtr0086802
GB40398	FBtr0088728
GB40399	FBtr0071093
GB40400	FBtr0330330
GB40401	FBtr0330331
GB40403
GB40405	FBtr0307284
GB40406
GB40407	FBtr0081567
GB40408
GB40409	FBtr0310008
GB40410	FBtr0073412
GB40411	FBtr0079637
GB40412	FBtr0083735
GB40413
GB40414	FBtr0080119
GB40415
GB40416	FBtr0071953
GB40417	FBtr0304649
GB40418	FBtr0083623
GB40419
GB40420	FBtr0304595
GB40421	FBtr0301681
GB40422	FBtr0078034
GB40423	FBtr0300625
GB40424	FBtr0112858
GB40425
GB40426
GB40427	FBtr0308194
GB40428	FBtr0331154
GB40429	FBtr0084010
GB40430
GB40431	FBtr0081780
GB40432
GB40433
GB40434	FBtr0310400
GB40435	FBtr0113352
GB40436	FBtr0304111
GB40437	FBtr0084552
GB40438	FBtr0330291
GB40439	FBtr0113310
GB40440	FBtr0332661
GB40441	FBtr0300749
GB40442	FBtr0080542
GB40443
GB40444	FBtr0076270
GB40445	FBtr0079449
GB40446	FBtr0072308
GB40447	FBtr0087024
GB40448	FBtr0070800
GB40449	FBtr0333592
GB40450
GB40451	FBtr0073773
GB40452	FBtr0080538
GB40453	FBtr0305549
GB40454	FBtr0080146
GB40456	FBtr0074739
GB40457	FBtr0305121
GB40459
GB40460	FBtr0087643
GB40461	FBtr0085437
GB40462	FBtr0088397
GB40463	FBtr0079496
GB40464
GB40466	FBtr0074056
GB40467	FBtr0083505
GB40468
GB40469	FBtr0073848
GB40470
GB40471	FBtr0333662
GB40472
GB40473	FBtr0331717
GB40474
GB40475
GB40477
GB40478	FBtr0070436
GB40479	FBtr0081290
GB40480	FBtr0290107
GB40481	FBtr0085014
GB40483	FBtr0072162
GB40485	FBtr0332943
GB40486
GB40489	FBtr0084173
GB40490	FBtr0080525
GB40491	FBtr0087336
GB40492	FBtr0074027
GB40493	FBtr0073184
GB40494	FBtr0076594
GB40495	FBtr0305262
GB40496	FBtr0310001
GB40497
GB40498	FBtr0331380
GB40499
GB40500	FBtr0087141
GB40501
GB40502
GB40503	FBtr0082700
GB40504	FBtr0085915
GB40505
GB40506
GB40507	FBtr0080639
GB40508	FBtr0310325
GB40509	FBtr0333209
GB40510
GB40511	FBtr0290231
GB40512
GB40513	FBtr0333042
GB40514	FBtr0089709
GB40515	FBtr0112990
GB40516	FBtr0088665
GB40517	FBtr0070674
GB40519	FBtr0100153
GB40520	FBtr0084368
GB40521	FBtr0331371
GB40522	FBtr0305557
GB40523	FBtr0305557
GB40524
GB40525
GB40526
GB40527
GB40529
GB40530
GB40531
GB40532
GB40533
GB40534
GB40535	FBtr0077882
GB40536	FBtr0303263
GB40537	FBtr0077655
GB40538	FBtr0081468
GB40539	FBtr0083964
GB40540	FBtr0084016
GB40541	FBtr0087577
GB40542
GB40543	FBtr0071903
GB40544	FBtr0300382
GB40545	FBtr0085820
GB40546	FBtr0087896
GB40547
GB40548	FBtr0089669
GB40549	FBtr0071726
GB40550
GB40552	FBtr0072257
GB40553	FBtr0300393
GB40554	FBtr0300393
GB40555	FBtr0075337
GB40556	FBtr0308566
GB40558	FBtr0070675
GB40559	FBtr0071549
GB40560	FBtr0332889
GB40561	FBtr0112424
GB40562	FBtr0100407
GB40563	FBtr0080333
GB40564	FBtr0086082
GB40565	FBtr0077360
GB40566	FBtr0072869
GB40567	FBtr0088909
GB40568	FBtr0300728
GB40569
GB40570
GB40571	FBtr0082506
GB40572	FBtr0308811
GB40573
GB40574	FBtr0087729
GB40575
GB40576	FBtr0078481
GB40577	FBtr0071107
GB40578	FBtr0273250
GB40579
GB40580	FBtr0075495
GB40581
GB40582
GB40583	FBtr0080075
GB40584
GB40585
GB40586	FBtr0112884
GB40587
GB40589	FBtr0080086
GB40590	FBtr0079222
GB40591	FBtr0089222
GB40592	FBtr0332274
GB40593	FBtr0074623
GB40594	FBtr0310576
GB40595	FBtr0310610
GB40596
GB40597
GB40598	FBtr0075987
GB40599	FBtr0071553
GB40600	FBtr0085296
GB40601
GB40602	FBtr0081247
GB40603	FBtr0073323
GB40604	FBtr0333587
GB40605
GB40606	FBtr0073662
GB40607
GB40608
GB40609
GB40610
GB40611	FBtr0087183
GB40612
GB40613
GB40614	FBtr0072821
GB40615	FBtr0084599
GB40616	FBtr0299723
GB40617	FBtr0330733
GB40618	FBtr0086102
GB40619	FBtr0086102
GB40620
GB40621
GB40622
GB40623	FBtr0087621
GB40624	FBtr0301063
GB40625	FBtr0100471
GB40626	FBtr0089475
GB40627
GB40629	FBtr0332437
GB40630
GB40631	FBtr0332131
GB40632	FBtr0080588
GB40633	FBtr0080429
GB40634	FBtr0070701
GB40635	FBtr0085609
GB40636
GB40637	FBtr0084501
GB40638	FBtr0084501
GB40639
GB40640	FBtr0073488
GB40641	FBtr0076017
GB40642	FBtr0073491
GB40643
GB40644	FBtr0112812
GB40645	FBtr0112918
GB40646	FBtr0081323
GB40647	FBtr0112813
GB40648	FBtr0073488
GB40649
GB40650	FBtr0332858
GB40651
GB40652	FBtr0331529
GB40653	FBtr0082403
GB40654	FBtr0301383
GB40655	FBtr0091612
GB40656	FBtr0301189
GB40657	FBtr0077347
GB40658	FBtr0005674
GB40659	FBtr0085573
GB40660
GB40661	FBtr0081195
GB40662	FBtr0079956
GB40663	FBtr0079956
GB40664
GB40665
GB40666
GB40667
GB40668
GB40669
GB40670	FBtr0078324
GB40671
GB40672	FBtr0070317
GB40673	FBtr0087499
GB40674	FBtr0088788
GB40676	FBtr0072516
GB40677
GB40678	FBtr0075084
GB40679	FBtr0079477
GB40680
GB40681	FBtr0306344
GB40682
GB40683	FBtr0075941
GB40684	FBtr0075943
GB40685	FBtr0082210
GB40686	FBtr0079720
GB40687	FBtr0330727
GB40688
GB40689
GB40690	FBtr0333956
GB40691
GB40692	FBtr0077360
GB40693	FBtr0301492
GB40694	FBtr0301492
GB40695
GB40696	FBtr0071152
GB40697	FBtr0071603
GB40698
GB40699	FBtr0075832
GB40700
GB40701	FBtr0110786
GB40702
GB40703	FBtr0075240
GB40704	FBtr0071521
GB40705	FBtr0073796
GB40706	FBtr0084890
GB40707
GB40708	FBtr0086173
GB40709
GB40710	FBtr0072981
GB40711	FBtr0072828
GB40712	FBtr0304729
GB40713	FBtr0100320
GB40714
GB40715	FBtr0082732
GB40716	FBtr0100323
GB40717	FBtr0091612
GB40718	FBtr0071167
GB40719
GB40720	FBtr0086062
GB40721
GB40722	FBtr0086719
GB40723	FBtr0071672
GB40724	FBtr0300848
GB40726	FBtr0075140
GB40727	FBtr0074059
GB40728	FBtr0084634
GB40730	FBtr0078794
GB40731	FBtr0300326
GB40732	FBtr0070907
GB40733	FBtr0330113
GB40734	FBtr0310661
GB40735	FBtr0085000
GB40736
GB40737
GB40738
GB40739
GB40740	FBtr0308309
GB40741	FBtr0073817
GB40743	FBtr0071333
GB40744	FBtr0070753
GB40745	FBtr0072236
GB40746	FBtr0086515
GB40747	FBtr0071495
GB40748	FBtr0300969
GB40749	FBtr0333137
GB40750	FBtr0079976
GB40751	FBtr0300848
GB40752
GB40754	FBtr0076546
GB40755	FBtr0330356
GB40756
GB40757
GB40758	FBtr0308857
GB40759	FBtr0080390
GB40760	FBtr0080832
GB40761
GB40762	FBtr0332611
GB40763	FBtr0079192
GB40764	FBtr0070511
GB40765	FBtr0075919
GB40766	FBtr0329832
GB40767	FBtr0073008
GB40768
GB40769	FBtr0071263
GB40770	FBtr0073613
GB40771	FBtr0075143
GB40772
GB40773	FBtr0301560
GB40774	FBtr0070807
GB40775	FBtr0330657
GB40776	FBtr0083024
GB40777	FBtr0304648
GB40778	FBtr0273276
GB40779	FBtr0329983
GB40780	FBtr0085320
GB40781	FBtr0079710
GB40782	FBtr0080473
GB40783	FBtr0088681
GB40784	FBtr0087121
GB40785	FBtr0081775
GB40787
GB40788	FBtr0310096
GB40789
GB40791
GB40792	FBtr0077014
GB40793
GB40794	FBtr0305659
GB40795	FBtr0333605
GB40796
GB40797
GB40798	FBtr0079368
GB40799	FBtr0072524
GB40800	FBtr0084564
GB40801	FBtr0077435
GB40802	FBtr0300998
GB40803
GB40804	FBtr0087627
GB40805	FBtr0307061
GB40806	FBtr0300987
GB40807	FBtr0074666
GB40808	FBtr0070626
GB40809	FBtr0301232
GB40810	FBtr0076822
GB40811	FBtr0329897
GB40812	FBtr0079564
GB40814	FBtr0300868
GB40815
GB40816	FBtr0079295
GB40817
GB40818	FBtr0089524
GB40819	FBtr0302155
GB40820	FBtr0302273
GB40821	FBtr0086839
GB40822
GB40823	FBtr0073898
GB40824	FBtr0087072
GB40827
GB40828	FBtr0070080
GB40829
GB40830	FBtr0301798
GB40831	FBtr0332308
GB40833	FBtr0332934
GB40834	FBtr0088966
GB40836
GB40837	FBtr0078795
GB40838
GB40839
GB40841
GB40842	FBtr0073980
GB40843	FBtr0308630
GB40845	FBtr0305182
GB40846
GB40847
GB40848
GB40849
GB40850
GB40851
GB40853	FBtr0273263
GB40854
GB40855
GB40856	FBtr0304008
GB40857	FBtr0304011
GB40858	FBtr0088564
GB40859	FBtr0086946
GB40860	FBtr0304005
GB40861	FBtr0071183
GB40862	FBtr0086114
GB40863
GB40864	FBtr0072553
GB40865	FBtr0085875
GB40866	FBtr0083055
GB40867	FBtr0330002
GB40868	FBtr0075171
GB40869
GB40870	FBtr0072642
GB40871	FBtr0333269
GB40872	FBtr0085202
GB40873	FBtr0301127
GB40874	FBtr0086774
GB40875	FBtr0299869
GB40876	FBtr0079184
GB40877	FBtr0077120
GB40878	FBtr0113100
GB40879	FBtr0083966
GB40880	FBtr0071658
GB40881	FBtr0085155
GB40882	FBtr0079724
GB40883	FBtr0088039
GB40884	FBtr0332677
GB40885	FBtr0307071
GB40886	FBtr0078724
GB40887	FBtr0078700
GB40888	FBtr0087059
GB40889
GB40890	FBtr0088899
GB40891	FBtr0082003
GB40892	FBtr0300664
GB40893	FBtr0074966
GB40894	FBtr0111299
GB40895	FBtr0308566
GB40896	FBtr0113386
GB40897	FBtr0071536
GB40898
GB40899	FBtr0301560
GB40900
GB40901	FBtr0085358
GB40903
GB40904	FBtr0087179
GB40905	FBtr0079787
GB40906	FBtr0331163
GB40907	FBtr0087207
GB40908	FBtr0305172
GB40909	FBtr0310140
GB40910
GB40911	FBtr0302507
GB40912
GB40913	FBtr0084966
GB40914	FBtr0077660
GB40915
GB40916	FBtr0112775
GB40917
GB40918	FBtr0089510
GB40919
GB40920
GB40921	FBtr0329956
GB40922	FBtr0075793
GB40923	FBtr0289988
GB40925	FBtr0081798
GB40926	FBtr0083402
GB40928	FBtr0086573
GB40929
GB40930
GB40931	FBtr0071441
GB40932
GB40933	FBtr0304742
GB40934	FBtr0299995
GB40935	FBtr0303014
GB40936
GB40937	FBtr0112355
GB40938	FBtr0077777
GB40939	FBtr0080074
GB40940
GB40941	FBtr0088864
GB40942
GB40944	FBtr0100329
GB40945	FBtr0300398
GB40946	FBtr0100533
GB40947	FBtr0087125
GB40948	FBtr0077627
GB40949
GB40950
GB40951	FBtr0071289
GB40952
GB40953
GB40954
GB40955
GB40956
GB40957	FBtr0076061
GB40958	FBtr0081358
GB40959
GB40960	FBtr0072157
GB40961
GB40962
GB40963	FBtr0330116
GB40964	FBtr0077116
GB40965
GB40966	FBtr0088495
GB40967	FBtr0076956
GB40968
GB40969	FBtr0333072
GB40970	FBtr0079323
GB40971	FBtr0330340
GB40972
GB40973	FBtr0330340
GB40974	FBtr0309054
GB40975	FBtr0333834
GB40976	FBtr0073040
GB40977	FBtr0072519
GB40978	FBtr0070618
GB40979
GB40980	FBtr0333507
GB40981	FBtr0333509
GB40982	FBtr0307549
GB40983
GB40984	FBtr0300449
GB40985
GB40986	FBtr0080342
GB40987	FBtr0085326
GB40988	FBtr0333491
GB40989
GB40990	FBtr0300120
GB40991
GB40992	FBtr0083532
GB40993	FBtr0082965
GB40994	FBtr0304663
GB40995	FBtr0310452
GB40996	FBtr0330143
GB40997	FBtr0110814
GB40998
GB40999	FBtr0308562
GB41000	FBtr0112889
GB41001	FBtr0087946
GB41002	FBtr0082712
GB41003	FBtr0082712
GB41004
GB41005	FBtr0303106
GB41006	FBtr0084606
GB41007	FBtr0304742
GB41008
GB41009	FBtr0079534
GB41010	FBtr0073109
GB41011	FBtr0307520
GB41012
GB41013
GB41014	FBtr0077989
GB41015	FBtr0085101
GB41016	FBtr0332459
GB41017
GB41018	FBtr0076029
GB41019
GB41020	FBtr0301199
GB41021
GB41022	FBtr0074048
GB41023
GB41024
GB41025	FBtr0074484
GB41026
GB41027	FBtr0075599
GB41028	FBtr0071883
GB41029	FBtr0074301
GB41030	FBtr0089122
GB41031	FBtr0070669
GB41032	FBtr0087951
GB41033	FBtr0075943
GB41034
GB41035	FBtr0332150
GB41036	FBtr0333749
GB41037
GB41038	FBtr0089514
GB41039	FBtr0070980
GB41041	FBtr0078952
GB41042
GB41043	FBtr0082056
GB41044
GB41045	FBtr0330266
GB41046	FBtr0070412
GB41047	FBtr0071134
GB41048	FBtr0071134
GB41049	FBtr0071134
GB41050	FBtr0078758
GB41051	FBtr0085310
GB41052
GB41053	FBtr0309861
GB41054
GB41055
GB41056
GB41057
GB41058	FBtr0079369
GB41059
GB41060
GB41061
GB41063	FBtr0332850
GB41064	FBtr0089388
GB41065	FBtr0070985
GB41066	FBtr0300443
GB41067	FBtr0073720
GB41068	FBtr0076511
GB41069	FBtr0077191
GB41070
GB41071
GB41072
GB41073	FBtr0076554
GB41074	FBtr0113148
GB41075	FBtr0308214
GB41076	FBtr0333616
GB41077	FBtr0308212
GB41078	FBtr0100020
GB41079	FBtr0331597
GB41080	FBtr0080061
GB41081	FBtr0085311
GB41082	FBtr0085967
GB41083	FBtr0333548
GB41084	FBtr0111120
GB41085	FBtr0071963
GB41086
GB41087
GB41088	FBtr0310440
GB41089
GB41090
GB41091	FBtr0078510
GB41092	FBtr0084070
GB41093	FBtr0077563
GB41094	FBtr0071637
GB41095
GB41096	FBtr0330289
GB41097	FBtr0301665
GB41098
GB41099
GB41100
GB41101	FBtr0333388
GB41102
GB41103	FBtr0074727
GB41104	FBtr0333433
GB41105	FBtr0080054
GB41106
GB41107
GB41108	FBtr0273325
GB41109
GB41110
GB41111	FBtr0333414
GB41112	FBtr0072712
GB41113	FBtr0074376
GB41114
GB41115	FBtr0301147
GB41116
GB41117	FBtr0273412
GB41118	FBtr0076001
GB41119	FBtr0088910
GB41120	FBtr0089875
GB41121	FBtr0300959
GB41122
GB41123	FBtr0080050
GB41126	FBtr0070985
GB41127	FBtr0070985
GB41128	FBtr0077164
GB41129	FBtr0084739
GB41130
GB41131	FBtr0075672
GB41132
GB41133	FBtr0301167
GB41134	FBtr0083661
GB41135	FBtr0082930
GB41136	FBtr0082420
GB41137	FBtr0078280
GB41138	FBtr0088444
GB41139	FBtr0072324
GB41140	FBtr0112926
GB41141	FBtr0300432
GB41142	FBtr0070970
GB41143	FBtr0078201
GB41145
GB41146	FBtr0071317
GB41147	FBtr0085437
GB41148	FBtr0086951
GB41149	FBtr0085446
GB41150	FBtr0079905
GB41151	FBtr0078377
GB41152	FBtr0074425
GB41153	FBtr0088364
GB41154	FBtr0082891
GB41155	FBtr0082891
GB41156	FBtr0078556
GB41157
GB41158	FBtr0303152
GB41159	FBtr0303220
GB41160	FBtr0333203
GB41161	FBtr0332577
GB41162	FBtr0083634
GB41163	FBtr0290019
GB41164	FBtr0072029
GB41165	FBtr0333475
GB41166
GB41167	FBtr0333269
GB41168	FBtr0306678
GB41169	FBtr0086259
GB41170
GB41171	FBtr0113885
GB41172	FBtr0071911
GB41173	FBtr0088781
GB41174	FBtr0112848
GB41175	FBtr0300716
GB41176	FBtr0305706
GB41177	FBtr0113485
GB41178	FBtr0083327
GB41179	FBtr0075791
GB41180	FBtr0307075
GB41181	FBtr0091787
GB41182	FBtr0332125
GB41183	FBtr0088953
GB41184
GB41185
GB41186
GB41187	FBtr0079542
GB41188	FBtr0100013
GB41189	FBtr0085691
GB41191	FBtr0083751
GB41192	FBtr0302187
GB41193	FBtr0113395
GB41195	FBtr0078131
GB41196	FBtr0070363
GB41197	FBtr0074403
GB41198	FBtr0085405
GB41199	FBtr0087448
GB41201
GB41202	FBtr0079163
GB41203	FBtr0112922
GB41204	FBtr0089549
GB41205	FBtr0088176
GB41206	FBtr0302436
GB41207	FBtr0083292
GB41208	FBtr0070182
GB41209
GB41210	FBtr0074767
GB41211	FBtr0076557
GB41212	FBtr0299918
GB41213	FBtr0299872
GB41214	FBtr0332533
GB41215	FBtr0087904
GB41217	FBtr0080162
GB41218
GB41219
GB41220	FBtr0307204
GB41221
GB41222
GB41223	FBtr0081099
GB41224	FBtr0114454
GB41225	FBtr0088136
GB41226	FBtr0089514
GB41227	FBtr0306737
GB41228	FBtr0112801
GB41230	FBtr0301749
GB41231	FBtr0331586
GB41232	FBtr0081329
GB41233	FBtr0100353
GB41234	FBtr0076723
GB41235	FBtr0074648
GB41236	FBtr0087547
GB41237	FBtr0079741
GB41238	FBtr0070371
GB41239	FBtr0072113
GB41240	FBtr0088141
GB41241	FBtr0088134
GB41242	FBtr0079932
GB41243	FBtr0078461
GB41244	FBtr0310319
GB41246	FBtr0076396
GB41247
GB41248
GB41249
GB41250	FBtr0075386
GB41251
GB41252	FBtr0082974
GB41254
GB41255
GB41257	FBtr0086092
GB41258	FBtr0083986
GB41259	FBtr0087349
GB41260	FBtr0301063
GB41261	FBtr0085547
GB41262
GB41263	FBtr0082364
GB41264
GB41265	FBtr0070233
GB41266	FBtr0100213
GB41267	FBtr0080937
GB41268	FBtr0072462
GB41269
GB41270	FBtr0112922
GB41271	FBtr0085184
GB41272
GB41273	FBtr0113748
GB41274
GB41275	FBtr0084459
GB41276
GB41277	FBtr0308566
GB41278	FBtr0321306
GB41279	FBtr0077813
GB41280	FBtr0085689
GB41281
GB41282	FBtr0082958
GB41283	FBtr0301837
GB41284	FBtr0300337
GB41285	FBtr0087387
GB41286
GB41287	FBtr0330054
GB41288
GB41289	FBtr0087636
GB41290	FBtr0072112
GB41291	FBtr0070723
GB41292	FBtr0088025
GB41293	FBtr0333186
GB41294	FBtr0081373
GB41295
GB41296	FBtr0306202
GB41297	FBtr0080945
GB41300	FBtr0071090
GB41301	FBtr0089520
GB41302
GB41303	FBtr0110879
GB41304	FBtr0084511
GB41305	FBtr0100159
GB41306	FBtr0082785
GB41307
GB41308	FBtr0082785
GB41309
GB41310	FBtr0082785
GB41311	FBtr0078478
GB41312	FBtr0310139
GB41313	FBtr0075548
GB41314	FBtr0110961
GB41315	FBtr0333032
GB41316
GB41317	FBtr0081081
GB41318	FBtr0307210
GB41319
GB41320	FBtr0081828
GB41321
GB41322
GB41324	FBtr0078734
GB41325
GB41326	FBtr0074979
GB41328	FBtr0071764
GB41329
GB41330
GB41331
GB41332	FBtr0080552
GB41333	FBtr0073542
GB41334	FBtr0081198
GB41335	FBtr0079213
GB41336
GB41337
GB41338	FBtr0333846
GB41339	FBtr0074979
GB41340
GB41341	FBtr0073809
GB41342	FBtr0088982
GB41343	FBtr0076583
GB41344	FBtr0302735
GB41345	FBtr0078860
GB41346	FBtr0072740
GB41347	FBtr0076774
GB41348
GB41352	FBtr0330241
GB41353	FBtr0301762
GB41354	FBtr0331442
GB41355
GB41356	FBtr0299572
GB41358	FBtr0088035
GB41359	FBtr0332151
GB41360	FBtr0070802
GB41361	FBtr0080989
GB41362	FBtr0071639
GB41363	FBtr0332172
GB41364
GB41365
GB41366
GB41367	FBtr0088256
GB41368
GB41369	FBtr0072062
GB41371
GB41372	FBtr0083668
GB41373	FBtr0088710
GB41374	FBtr0112382
GB41376	FBtr0085681
GB41377	FBtr0332108
GB41378	FBtr0333075
GB41379	FBtr0077483
GB41380	FBtr0074086
GB41381
GB41382	FBtr0076207
GB41383	FBtr0076830
GB41384	FBtr0085376
GB41385	FBtr0085375
GB41386	FBtr0301651
GB41387	FBtr0079146
GB41388	FBtr0079146
GB41389	FBtr0079146
GB41390	FBtr0079146
GB41391	FBtr0080261
GB41392	FBtr0310621
GB41393
GB41394	FBtr0073850
GB41395
GB41396	FBtr0273215
GB41397	FBtr0072368
GB41398	FBtr0088926
GB41399	FBtr0071743
GB41400	FBtr0300255
GB41401	FBtr0085126
GB41402
GB41403	FBtr0302933
GB41404	FBtr0329827
GB41405	FBtr0081370
GB41406	FBtr0110963
GB41407	FBtr0071743
GB41408	FBtr0302404
GB41409	FBtr0071744
GB41410
GB41411	FBtr0085090
GB41412	FBtr0301004
GB41413	FBtr0088259
GB41414	FBtr0331536
GB41415
GB41416
GB41417	FBtr0076793
GB41418
GB41419	FBtr0075791
GB41420	FBtr0084112
GB41421
GB41422
GB41423	FBtr0100576
GB41424	FBtr0332791
GB41425	FBtr0076768
GB41426
GB41427	FBtr0079731
GB41428	FBtr0077176
GB41429
GB41430	FBtr0076870
GB41431
GB41432
GB41433
GB41434
GB41435
GB41436
GB41437
GB41438
GB41439	FBtr0084165
GB41440
GB41441	FBtr0074175
GB41442	FBtr0070598
GB41443	FBtr0070598
GB41444	FBtr0071280
GB41445	FBtr0304650
GB41446	FBtr0300813
GB41447	FBtr0075699
GB41448	FBtr0074196
GB41449	FBtr0083847
GB41450	FBtr0083912
GB41451	FBtr0081569
GB41452	FBtr0072356
GB41453	FBtr0072356
GB41454	FBtr0070087
GB41455	FBtr0087580
GB41456
GB41457
GB41458
GB41459
GB41460	FBtr0302857
GB41461
GB41462
GB41463
GB41464	FBtr0089252
GB41465	FBtr0086000
GB41466	FBtr0074711
GB41467	FBtr0070948
GB41468	FBtr0110993
GB41469	FBtr0088876
GB41470	FBtr0074828
GB41471	FBtr0300431
GB41472	FBtr0082635
GB41474
GB41475	FBtr0304879
GB41476
GB41478	FBtr0304823
GB41479
GB41480
GB41481
GB41483	FBtr0072449
GB41484	FBtr0306023
GB41485	FBtr0082431
GB41486	FBtr0073043
GB41487	FBtr0304904
GB41488	FBtr0301413
GB41489	FBtr0078197
GB41490	FBtr0088961
GB41491	FBtr0082545
GB41492	FBtr0073243
GB41493
GB41494
GB41495	FBtr0333193
GB41497
GB41498	FBtr0076783
GB41499
GB41500
GB41502	FBtr0112650
GB41503	FBtr0273412
GB41504	FBtr0333669
GB41505	FBtr0084715
GB41506
GB41507	FBtr0084715
GB41508
GB41510	FBtr0332137
GB41511
GB41512	FBtr0070252
GB41513	FBtr0306158
GB41514	FBtr0083829
GB41515	FBtr0306158
GB41516	FBtr0306158
GB41517	FBtr0078336
GB41518
GB41519	FBtr0332141
GB41520	FBtr0084966
GB41521	FBtr0084966
GB41522	FBtr0082069
GB41523	FBtr0310539
GB41524	FBtr0289982
GB41525	FBtr0071116
GB41526	FBtr0303026
GB41527	FBtr0310323
GB41529
GB41530	FBtr0072883
GB41531
GB41532	FBtr0089733
GB41533	FBtr0100479
GB41534
GB41535
GB41536
GB41537
GB41538
GB41539
GB41540	FBtr0301751
GB41541	FBtr0303823
GB41542
GB41543
GB41544	FBtr0087790
GB41545	FBtr0085722
GB41546	FBtr0302504
GB41547	FBtr0331181
GB41549	FBtr0073683
GB41550	FBtr0075460
GB41551
GB41552
GB41553	FBtr0100673
GB41554	FBtr0100673
GB41556	FBtr0084512
GB41557	FBtr0083694
GB41558
GB41559
GB41560	FBtr0079776
GB41562	FBtr0079777
GB41563
GB41564	FBtr0303881
GB41565
GB41567	FBtr0087518
GB41568	FBtr0079777
GB41569	FBtr0071802
GB41570	FBtr0310427
GB41571
GB41572
GB41573	FBtr0075953
GB41574
GB41575
GB41576
GB41577
GB41578	FBtr0085497
GB41579	FBtr0302048
GB41580	FBtr0078965
GB41581	FBtr0079749
GB41582	FBtr0083231
GB41583	FBtr0113031
GB41584
GB41585	FBtr0085399
GB41586	FBtr0079900
GB41587
GB41588	FBtr0309280
GB41589	FBtr0083323
GB41590	FBtr0290046
GB41591	FBtr0080577
GB41592	FBtr0076367
GB41593	FBtr0333105
GB41594
GB41595	FBtr0079003
GB41596	FBtr0333741
GB41597	FBtr0331353
GB41598	FBtr0100662
GB41599
GB41600	FBtr0289960
GB41601	FBtr0303124
GB41602	FBtr0088076
GB41603	FBtr0306809
GB41604	FBtr0331715
GB41606	FBtr0086516
GB41607	FBtr0084791
GB41608	FBtr0302921
GB41609	FBtr0076274
GB41610
GB41611
GB41612
GB41613
GB41615
GB41616	FBtr0077705
GB41617	FBtr0086126
GB41618	FBtr0331458
GB41619	FBtr0082776
GB41620
GB41621	FBtr0329938
GB41622	FBtr0308312
GB41623	FBtr0073053
GB41624	FBtr0300119
GB41625	FBtr0076732
GB41626	FBtr0070825
GB41627	FBtr0112493
GB41628	FBtr0072546
GB41629	FBtr0089085
GB41630	FBtr0089084
GB41631	FBtr0082050
GB41632
GB41633	FBtr0083727
GB41634	FBtr0080422
GB41635	FBtr0084692
GB41636	FBtr0087621
GB41637
GB41638	FBtr0075482
GB41639	FBtr0306009
GB41640
GB41641
GB41642
GB41643	FBtr0075338
GB41644
GB41645	FBtr0081260
GB41646	FBtr0088038
GB41647	FBtr0087576
GB41648	FBtr0290217
GB41649	FBtr0072901
GB41650	FBtr0072901
GB41651	FBtr0089498
GB41652
GB41653	FBtr0301096
GB41654	FBtr0332726
GB41655	FBtr0113724
GB41656	FBtr0082074
GB41657
GB41658	FBtr0071289
GB41659	FBtr0307555
GB41660	FBtr0089092
GB41661	FBtr0089209
GB41662	FBtr0307174
GB41663	FBtr0075063
GB41664	FBtr0075509
GB41665
GB41666
GB41667	FBtr0111075
GB41668	FBtr0113249
GB41669	FBtr0333617
GB41670	FBtr0080512
GB41671	FBtr0331520
GB41672	FBtr0079089
GB41673	FBtr0304870
GB41674	FBtr0076842
GB41675
GB41676
GB41677	FBtr0075896
GB41678
GB41679	FBtr0072250
GB41680	FBtr0333185
GB41681	FBtr0087898
GB41684	FBtr0302950
GB41686	FBtr0088657
GB41687
GB41688	FBtr0088848
GB41689
GB41690	FBtr0087170
GB41691	FBtr0076512
GB41692	FBtr0072487
GB41693	FBtr0070930
GB41694	FBtr0076365
GB41695	FBtr0087576
GB41696	FBtr0078327
GB41697	FBtr0076514
GB41698	FBtr0080971
GB41699
GB41700	FBtr0087098
GB41701	FBtr0300923
GB41702
GB41703	FBtr0086583
GB41704	FBtr0290316
GB41705
GB41706
GB41707	FBtr0082046
GB41708
GB41709	FBtr0111000
GB41710	FBtr0075377
GB41711	FBtr0075379
GB41712	FBtr0089803
GB41713	FBtr0070994
GB41714	FBtr0307022
GB41715	FBtr0075309
GB41716
GB41717
GB41718	FBtr0301252
GB41719	FBtr0330731
GB41720	FBtr0073089
GB41721	FBtr0082046
GB41722
GB41723	FBtr0087540
GB41724	FBtr0086258
GB41725	FBtr0300453
GB41726	FBtr0332196
GB41727	FBtr0332196
GB41728
GB41729
GB41730	FBtr0307045
GB41731	FBtr0307045
GB41732	FBtr0080108
GB41733	FBtr0082907
GB41734	FBtr0075671
GB41735	FBtr0075497
GB41736
GB41737	FBtr0083824
GB41738	FBtr0305580
GB41739	FBtr0089462
GB41740	FBtr0089462
GB41741	FBtr0076023
GB41742	FBtr0072240
GB41743
GB41744
GB41745	FBtr0080422
GB41746	FBtr0087821
GB41747	FBtr0310425
GB41748
GB41749	FBtr0072223
GB41750
GB41751
GB41752
GB41753	FBtr0081613
GB41754	FBtr0332764
GB41755	FBtr0089726
GB41756	FBtr0076164
GB41757	FBtr0076163
GB41758	FBtr0331597
GB41759	FBtr0086882
GB41760	FBtr0080093
GB41761	FBtr0078553
GB41762	FBtr0083307
GB41763
GB41764
GB41765
GB41766
GB41767	FBtr0088384
GB41768
GB41769	FBtr0074544
GB41770	FBtr0331182
GB41771	FBtr0070272
GB41772	FBtr0074288
GB41773	FBtr0070066
GB41774	FBtr0088869
GB41775
GB41776	FBtr0073577
GB41777	FBtr0083016
GB41778	FBtr0083016
GB41779	FBtr0073812
GB41780	FBtr0080615
GB41781	FBtr0331852
GB41782	FBtr0082225
GB41783	FBtr0083824
GB41784
GB41785	FBtr0330188
GB41786	FBtr0300040
GB41787
GB41788	FBtr0073411
GB41790
GB41792	FBtr0310462
GB41793	FBtr0084185
GB41794
GB41795
GB41796	FBtr0080866
GB41797	FBtr0086207
GB41798	FBtr0087308
GB41799	FBtr0076950
GB41800	FBtr0330382
GB41801	FBtr0302297
GB41802
GB41803	FBtr0302046
GB41804	FBtr0078284
GB41806	FBtr0082686
GB41807	FBtr0074237
GB41808	FBtr0077685
GB41809	FBtr0072128
GB41810	FBtr0084632
GB41811	FBtr0309239
GB41812	FBtr0308251
GB41813	FBtr0083580
GB41814	FBtr0303255
GB41815	FBtr0077344
GB41816
GB41817
GB41818	FBtr0076915
GB41819
GB41820
GB41821	FBtr0085693
GB41822	FBtr0077845
GB41823	FBtr0112906
GB41824	FBtr0305618
GB41825	FBtr0077980
GB41826
GB41827	FBtr0084712
GB41829	FBtr0086711
GB41830	FBtr0075810
GB41831	FBtr0075811
GB41832	FBtr0089178
GB41833
GB41834	FBtr0073180
GB41835	FBtr0080435
GB41836	FBtr0078966
GB41837	FBtr0083422
GB41838
GB41839
GB41840	FBtr0083424
GB41841	FBtr0113285
GB41842	FBtr0088812
GB41843	FBtr0072844
GB41844	FBtr0084724
GB41845	FBtr0333220
GB41846	FBtr0071344
GB41847	FBtr0273390
GB41848	FBtr0100082
GB41849
GB41850	FBtr0075753
GB41851	FBtr0100620
GB41852	FBtr0333945
GB41853
GB41854
GB41855	FBtr0307500
GB41856	FBtr0082780
GB41857	FBtr0082782
GB41858	FBtr0087194
GB41859	FBtr0304692
GB41860	FBtr0299937
GB41861
GB41862	FBtr0299937
GB41863	FBtr0111000
GB41864	FBtr0089173
GB41865	FBtr0330167
GB41866	FBtr0076542
GB41867	FBtr0332873
GB41869	FBtr0073508
GB41870	FBtr0300958
GB41871	FBtr0079191
GB41872	FBtr0073520
GB41873	FBtr0079886
GB41874	FBtr0086836
GB41875	FBtr0085823
GB41876	FBtr0305996
GB41877	FBtr0082717
GB41878	FBtr0332992
GB41879
GB41881	FBtr0080364
GB41882	FBtr0331307
GB41883	FBtr0332256
GB41884	FBtr0083085
GB41885
GB41886	FBtr0079266
GB41887	FBtr0112805
GB41888	FBtr0075768
GB41889	FBtr0084348
GB41890	FBtr0333203
GB41891
GB41892
GB41893	FBtr0308321
GB41894	FBtr0089814
GB41895	FBtr0333119
GB41896
GB41897	FBtr0083803
GB41898	FBtr0088597
GB41899
GB41900	FBtr0310306
GB41901	FBtr0072831
GB41902	FBtr0078342
GB41903
GB41904	FBtr0070866
GB41905	FBtr0086272
GB41906
GB41907	FBtr0077735
GB41908	FBtr0300882
GB41909	FBtr0300130
GB41910	FBtr0076187
GB41911	FBtr0076187
GB41912
GB41913	FBtr0301709
GB41914	FBtr0077237
GB41915
GB41916	FBtr0081564
GB41917
GB41918	FBtr0083716
GB41919	FBtr0307367
GB41920	FBtr0307368
GB41921	FBtr0307367
GB41922	FBtr0300656
GB41923	FBtr0078765
GB41924	FBtr0302951
GB41925
GB41926	FBtr0077273
GB41927	FBtr0305989
GB41928	FBtr0299923
GB41929
GB41930	FBtr0305063
GB41931
GB41932
GB41933
GB41934	FBtr0084263
GB41935
GB41936	FBtr0085756
GB41937	FBtr0321258
GB41938
GB41939	FBtr0112712
GB41940
GB41941	FBtr0079827
GB41942
GB41943
GB41944	FBtr0310421
GB41945	FBtr0077334
GB41946	FBtr0077335
GB41947
GB41948	FBtr0089935
GB41949
GB41950
GB41951
GB41952
GB41953
GB41954
GB41955
GB41956
GB41957	FBtr0273301
GB41958
GB41959
GB41960	FBtr0084095
GB41961
GB41962	FBtr0084465
GB41963	FBtr0084848
GB41964
GB41965
GB41966
GB41967
GB41968	FBtr0075018
GB41969	FBtr0089254
GB41970	FBtr0082122
GB41972	FBtr0088032
GB41973	FBtr0082286
GB41974	FBtr0078277
GB41975	FBtr0080259
GB41976	FBtr0083584
GB41977	FBtr0078678
GB41979	FBtr0301699
GB41980
GB41981	FBtr0081062
GB41982	FBtr0082102
GB41983	FBtr0113410
GB41985	FBtr0074350
GB41986	FBtr0084771
GB41987	FBtr0079275
GB41988	FBtr0310323
GB41989	FBtr0310323
GB41990
GB41991
GB41992	FBtr0070509
GB41993
GB41994
GB41995
GB41996	FBtr0301324
GB41997	FBtr0070513
GB41998	FBtr0070515
GB41999	FBtr0070511
GB42000	FBtr0070513
GB42001	FBtr0331452
GB42002
GB42003
GB42004	FBtr0301083
GB42005
GB42006
GB42007	FBtr0089850
GB42008
GB42009
GB42010	FBtr0083288
GB42011	FBtr0303992
GB42012	FBtr0085964
GB42013	FBtr0075570
GB42014	FBtr0301437
GB42015	FBtr0082281
GB42016	FBtr0301041
GB42017	FBtr0089761
GB42018	FBtr0071856
GB42019	FBtr0308833
GB42020	FBtr0084547
GB42021	FBtr0310365
GB42022	FBtr0330309
GB42023
GB42024	FBtr0309837
GB42025	FBtr0329994
GB42026	FBtr0088970
GB42027	FBtr0078275
GB42028
GB42029
GB42030
GB42031	FBtr0301134
GB42032	FBtr0333478
GB42033
GB42035	FBtr0079474
GB42036	FBtr0088861
GB42037
GB42038	FBtr0075144
GB42039	FBtr0332985
GB42040
GB42041
GB42043	FBtr0079413
GB42044	FBtr0308580
GB42045
GB42046
GB42048
GB42049	FBtr0099988
GB42050	FBtr0080111
GB42051	FBtr0084237
GB42052	FBtr0085481
GB42053	FBtr0082176
GB42054	FBtr0089510
GB42055	FBtr0078432
GB42056
GB42057	FBtr0078432
GB42058	FBtr0080760
GB42059
GB42060	FBtr0112385
GB42062	FBtr0301838
GB42063	FBtr0299936
GB42064	FBtr0085359
GB42065	FBtr0070914
GB42066	FBtr0304671
GB42067	FBtr0310300
GB42069
GB42070	FBtr0072415
GB42071	FBtr0309089
GB42072	FBtr0333368
GB42073
GB42074	FBtr0084289
GB42075	FBtr0084287
GB42076
GB42077	FBtr0306022
GB42078	FBtr0301514
GB42079	FBtr0083134
GB42081
GB42082	FBtr0085343
GB42083
GB42084	FBtr0333903
GB42085	FBtr0082515
GB42086	FBtr0083409
GB42087	FBtr0083410
GB42088	FBtr0305050
GB42089
GB42090
GB42091
GB42093	FBtr0071743
GB42094	FBtr0080308
GB42095
GB42096	FBtr0300848
GB42097	FBtr0084645
GB42098	FBtr0078798
GB42099	FBtr0079163
GB42100	FBtr0301786
GB42101
GB42102	FBtr0087609
[truncated: 13,316 more rows]

## Sheet: ST3 Primer sequences
Supplementary Table 3: Sequences of primers used for validation
Gene	Left Primer	Right Primer
Api m 6	AGTCGGAAATAACGGCGATT	TGAAAATGAGGGAAGCAGGT
FMRFamide Receptor	CAACGAACATTCCATTATCTACGA	TCCCAAAATCTGCAGAAAAGA
NADH Dehydrogenase	TCCATGATAGGGGTCGTTTC	TCCACCACCACATTATTCCA

## Sheet: ST4A pNpS genes
Supplementary Table 4A: Genes with pN/pS scores > 2
Amel4.5	FBtr#	pN/pS	NCBI Entrez Name
GB44100		7.501	uncharacterized LOC726855
GB54739		6.072	NA
GB46224	FBtr0078656	5.124	odorant binding protein 15
GB55181		4.707	NA
GB53254		4.705	NA
GB48814	FBtr0332306	4.349	NA
GB41899		3.967	NA
GB43663		3.638	NA
GB54238		3.576	NA
GB44228		3.533	NA
GB42956	FBtr0310659	3.311	NA
GB56006		3.193
GB52909	FBtr0078752	3.191	NA
GB44546	FBtr0100168	3.173	NA
GB49510	FBtr0299571	3.16	allergen Api m 6-like
GB55762		3.099	NA
GB52580	FBtr0304720	3.035	NA
GB50330		2.95	NA
GB46531		2.929	NA
GB51022	FBtr0083687	2.891	NA
GB48792	FBtr0070509	2.88	NA
GB51779		2.86	NA
GB46632		2.857	NA
GB47795		2.857	NA
GB55119		2.801	NA
GB44620		2.798	NA
GB54099	FBtr0071326	2.798	NA
GB50323	FBtr0079682	2.779	phosphatidylinositol glycan anchor biosynthesis class U protein-like
GB47797	FBtr0080573	2.748	NA
GB54552		2.738	NA
GB54804		2.692	uncharacterized LOC100576313
GB45594		2.63	NA
GB54669		2.595	NA
GB54858	FBtr0085585	2.571	NA
GB43096	FBtr0331855	2.564	uncharacterized LOC100576485
GB49739	FBtr0100877	2.563	NA
GB46002	FBtr0083768	2.537	NA
GB50452	FBtr0089386	2.517	NA
GB51138		2.506	NA
GB52484		2.502	NA
GB45615	FBtr0075753	2.483	venom allergen Api m 6
GB42807	FBtr0087621	2.47	NA
GB54023		2.433	NA
GB45066		2.428	NA
GB53923	FBtr0113164	2.413	NA
GB54771		2.404	NA
GB49698		2.32	NA
GB41010	FBtr0073109	2.318	NA
GB46780		2.281	NA
GB48611	FBtr0332355	2.276	NA
GB44923	FBtr0082865	2.265	NA
GB53108		2.255	NA
GB53764	FBtr0073454	2.246	uncharacterized LOC100578076
GB41558		2.243	NA
GB50785	FBtr0070098	2.232	NA
GB53871	FBtr0075792	2.225	NA
GB49765		2.218	NA
GB46872	FBtr0333544	2.213	NA
GB52930	FBtr0100641	2.208	NA
GB54011		2.171	NA
GB41319		2.168	NA
GB40143	FBtr0307165	2.153	uncharacterized LOC100578992
GB41321		2.145	NA
GB47582		2.119	NA
GB46770		2.116	NA
GB50697		2.114	NA
GB51152		2.114	NA
GB53159		2.11	NA
GB43958	FBtr0084740	2.101	NA
GB41053	FBtr0309861	2.096	NA
GB43381		2.096	NA
GB54004	FBtr0077157	2.082	NA
GB52449	FBtr0077604	2.075	NA
GB40643		2.071	NA
GB52839		2.066	NA
GB41221		2.065	NA
GB48013	FBtr0080894	2.063	NA
GB49740		2.063	NA
GB42116		2.055	NA
GB53619	FBtr0072204	2.055	NA
GB43664		2.046	NA
GB51177		2.03	NA
GB50992	FBtr0085988	2.021	NA
GB51936		2.017	NA
GB40915		2.006	NA
GB45857		2.006	uncharacterized LOC100578465
GB45401	FBtr0307208	2	uncharacterized LOC100577433
GB52579	FBtr0073613	2	NA
GB47891		1.996	NA
GB42119		1.99	NA
GB54785	FBtr0081132	1.986	NA

## Sheet: ST4B pNpS GO
Supplementary Table 4B: Complete list of enriched GO terms for transcripts with pN/pS >2. Shading indicates significantly enriched terms (modified Fisher Exact test, p<0.05)
Category	Term	Count	%	PValue	Genes	List Total	Pop Hits	Pop Total	Fold Enrichment	Bonferroni	Benjamini	FDR
GOTERM_BP_ALL	GO:0032989~cellular component morphogenesis	6	20.6897	0.00421649	FBTR0100641, FBTR0087621, FBTR0073454, FBTR0077157, FBTR0070509, FBTR0084740	15	301	3598	4.7814	0.881116	0.881116	5.90975
GOTERM_BP_ALL	GO:0010927~cellular component assembly involved in morphogenesis	3	10.3448	0.0105734	FBTR0100641, FBTR0077157, FBTR0084740	15	41	3598	17.5512	0.995287	0.931346	14.2079
GOTERM_BP_ALL	GO:0048468~cell development	6	20.6897	0.0124673	FBTR0100641, FBTR0087621, FBTR0073454, FBTR0077157, FBTR0070509, FBTR0084740	15	388	3598	3.70928	0.998205	0.87848	16.5452
GOTERM_BP_ALL	GO:0022607~cellular component assembly	5	17.2414	0.0199426	FBTR0070098, FBTR0100641, FBTR0073454, FBTR0077157, FBTR0084740	15	283	3598	4.23793	0.999961	0.920988	25.2042
GOTERM_BP_ALL	GO:0007276~gamete generation	5	17.2414	0.0211519	FBTR0100641, FBTR0073454, FBTR0077157, FBTR0070509, FBTR0084740	15	288	3598	4.16435	0.999979	0.884096	26.5239
GOTERM_BP_ALL	GO:0019953~sexual reproduction	5	17.2414	0.0221524	FBTR0100641, FBTR0073454, FBTR0077157, FBTR0070509, FBTR0084740	15	292	3598	4.10731	0.999988	0.847673	27.5992
GOTERM_BP_ALL	GO:0048646~anatomical structure formation involved in morphogenesis	4	13.7931	0.0233561	FBTR0100641, FBTR0087621, FBTR0077157, FBTR0084740	15	164	3598	5.85041	0.999993	0.817607	28.8734
GOTERM_BP_ALL	GO:0032504~multicellular organism reproduction	5	17.2414	0.0258893	FBTR0100641, FBTR0073454, FBTR0077157, FBTR0070509, FBTR0084740	15	306	3598	3.91939	0.999998	0.808432	31.4873
GOTERM_BP_ALL	GO:0048609~reproductive process in a multicellular organism	5	17.2414	0.0258893	FBTR0100641, FBTR0073454, FBTR0077157, FBTR0070509, FBTR0084740	15	306	3598	3.91939	0.999998	0.808432	31.4873
GOTERM_BP_ALL	GO:0044085~cellular component biogenesis	5	17.2414	0.0309304	FBTR0070098, FBTR0100641, FBTR0073454, FBTR0077157, FBTR0084740	15	323	3598	3.71311	1	0.827861	36.4251
GOTERM_BP_ALL	GO:0032501~multicellular organismal process	9	31.0345	0.0346917	FBTR0075753, FBTR0082865, FBTR0078656, FBTR0100641, FBTR0087621, FBTR0073454, FBTR0077157, FBTR0070509, FBTR0084740	15	1099	3598	1.96433	1	0.831279	39.8913
GOTERM_BP_ALL	GO:0022414~reproductive process	5	17.2414	0.0348295	FBTR0100641, FBTR0073454, FBTR0077157, FBTR0070509, FBTR0084740	15	335	3598	3.5801	1	0.802946	40.0149
GOTERM_BP_ALL	GO:0000003~reproduction	5	17.2414	0.0348295	FBTR0100641, FBTR0073454, FBTR0077157, FBTR0070509, FBTR0084740	15	335	3598	3.5801	1	0.802946	40.0149
GOTERM_BP_ALL	GO:0048858~cell projection morphogenesis	4	13.7931	0.0361653	FBTR0087621, FBTR0073454, FBTR0077157, FBTR0070509	15	194	3598	4.9457	1	0.787134	41.2007
GOTERM_BP_ALL	GO:0032990~cell part morphogenesis	4	13.7931	0.0381055	FBTR0087621, FBTR0073454, FBTR0077157, FBTR0070509	15	198	3598	4.84579	1	0.77825	42.8842
GOTERM_BP_ALL	GO:0048675~axon extension	2	6.89655	0.0382833	FBTR0073454, FBTR0070509	15	10	3598	47.9733	1	0.7547	43.0362
GOTERM_BP_ALL	GO:0030154~cell differentiation	6	20.6897	0.0426989	FBTR0100641, FBTR0087621, FBTR0073454, FBTR0077157, FBTR0070509, FBTR0084740	15	528	3598	2.72576	1	0.769203	46.6929
GOTERM_BP_ALL	GO:0048610~reproductive cellular process	4	13.7931	0.0447857	FBTR0100641, FBTR0073454, FBTR0077157, FBTR0084740	15	211	3598	4.54724	1	0.763857	48.3438
GOTERM_BP_ALL	GO:0030707~ovarian follicle cell development	3	10.3448	0.0453993	FBTR0100641, FBTR0073454, FBTR0084740	15	89	3598	8.08539	1	0.747783	48.8201
GOTERM_BP_ALL	GO:0030030~cell projection organization	4	13.7931	0.0480608	FBTR0087621, FBTR0073454, FBTR0077157, FBTR0070509	15	217	3598	4.42151	1	0.748199	50.8393
GOTERM_BP_ALL	GO:0003006~reproductive developmental process	4	13.7931	0.050311	FBTR0100641, FBTR0073454, FBTR0077157, FBTR0084740	15	221	3598	4.34148	1	0.745717	52.4882
GOTERM_BP_ALL	GO:0048477~oogenesis	4	13.7931	0.050311	FBTR0100641, FBTR0073454, FBTR0070509, FBTR0084740	15	221	3598	4.34148	1	0.745717	52.4882
GOTERM_BP_ALL	GO:0050877~neurological system process	4	13.7931	0.051456	FBTR0082865, FBTR0078656, FBTR0100641, FBTR0070509	15	223	3598	4.30254	1	0.735852	53.3074
GOTERM_BP_ALL	GO:0007292~female gamete generation	4	13.7931	0.0520335	FBTR0100641, FBTR0073454, FBTR0070509, FBTR0084740	15	224	3598	4.28333	1	0.722648	53.7156
GOTERM_BP_ALL	GO:0003008~system process	4	13.7931	0.0555675	FBTR0082865, FBTR0078656, FBTR0100641, FBTR0070509	15	230	3598	4.17159	1	0.730109	56.1419
GOTERM_BP_ALL	GO:0048869~cellular developmental process	6	20.6897	0.0584339	FBTR0100641, FBTR0087621, FBTR0073454, FBTR0077157, FBTR0070509, FBTR0084740	15	574	3598	2.50732	1	0.732704	58.0222
GOTERM_BP_ALL	GO:0009653~anatomical structure morphogenesis	6	20.6897	0.0642493	FBTR0100641, FBTR0087621, FBTR0073454, FBTR0077157, FBTR0070509, FBTR0084740	15	589	3598	2.44346	1	0.75205	61.609
GOTERM_BP_ALL	GO:0045595~regulation of cell differentiation	3	10.3448	0.0674203	FBTR0100641, FBTR0087621, FBTR0073454	15	111	3598	6.48288	1	0.755168	63.4425
GOTERM_BP_ALL	GO:0048588~developmental cell growth	2	6.89655	0.0679252	FBTR0073454, FBTR0070509	15	18	3598	26.6519	1	0.74425	63.7268
GOTERM_BP_ALL	GO:0007267~cell-cell signaling	3	10.3448	0.0717541	FBTR0082865, FBTR0087621, FBTR0070509	15	115	3598	6.25739	1	0.750898	65.8168
GOTERM_BP_ALL	GO:0050890~cognition	3	10.3448	0.0739558	FBTR0078656, FBTR0100641, FBTR0070509	15	117	3598	6.15043	1	0.749175	66.9673
GOTERM_BP_ALL	GO:0007409~axonogenesis	3	10.3448	0.0761804	FBTR0087621, FBTR0073454, FBTR0070509	15	119	3598	6.04706	1	0.747693	68.093
GOTERM_BP_ALL	GO:0007613~memory	2	6.89655	0.0824259	FBTR0100641, FBTR0070509	15	22	3598	21.8061	1	0.764293	71.0656
GOTERM_BP_ALL	GO:0000902~cell morphogenesis	4	13.7931	0.0827963	FBTR0087621, FBTR0073454, FBTR0077157, FBTR0070509	15	271	3598	3.54047	1	0.754661	71.2336

## Sheet: ST5 Test2 Genes
Supplementary Table 5: List of genes identified in Test 2
Amel4.5	En	Pn	En/(Pn+1)	NCBI Entrez Name
GB46255	8	0	8	puff-specific protein Bx42
GB44218	10	1	5	ankyrin
GB51916	5	0	5	FMRFamide receptor
GB45894	4	0	4	NA
GB47308	4	0	4	pecanex
GB51438	4	0	4	NA
GB52250	4	0	4	uncharacterized LOC100576506
GB55216	4	0	4	yellow-h
GB40640	3	0	3	NA
GB40904	3	0	3	uncharacterized LOC725211
GB41092	3	0	3	NA
GB41137	3	0	3	NA
GB41676	3	0	3	NA
GB42103	3	0	3	NA
GB42198	3	0	3	NA
GB43320	3	0	3	leptin receptor overlapping transcript-like 1-like
GB45704	3	0	3	NA
GB49951	3	0	3	NA
GB50217	3	0	3	ornithine aminotransferase, mitochondrial
GB50281	3	0	3	transducin (beta)-like 3
GB50550	3	0	3	uncharacterized LOC100576592
GB50714	3	0	3	NA
GB51839	3	0	3	NA
GB53052	3	0	3	NA
GB54120	3	0	3	activating signal cointegrator 1 complex subunit 2-like
GB54574	3	0	3	coiled-coil domain-containing protein 147-like
GB54702	3	0	3	s1 RNA-binding domain-containing protein 1-like
GB41623	5	1	2.5	uncharacterized LOC100577362
GB48825	5	1	2.5	activating signal cointegrator 1 complex subunit 3-like
GB40154	2	0	2	NA
GB40385	2	0	2	uncharacterized LOC410018
GB40415	2	0	2	uncharacterized LOC100577452
GB40631	2	0	2	NA
GB40639	2	0	2	NA
GB40907	2	0	2	putative ferric-chelate reductase 1 homolog
GB41037	4	1	2	f-box/LRR-repeat protein 2-like
GB41043	2	0	2	serine/threonine-protein kinase ULK3-like
GB41386	2	0	2	v-type proton ATPase 116 kDa subunit a isoform 1-like
GB41532	2	0	2	NA
GB41720	2	0	2	uncharacterized LOC727121
GB41859	2	0	2	uncharacterized LOC724785
GB41886	2	0	2	Sec61alpha protein
GB42001	2	0	2	NA
GB42021	2	0	2	uncharacterized LOC409456
GB42064	4	1	2	protein C kinase 98E ortholog
GB42180	2	0	2	uncharacterized LOC100577692
GB42222	2	0	2	wishful thinking
GB42317	2	0	2	uncharacterized LOC727127
GB42405	2	0	2	NA
GB42414	2	0	2	mitogen-activated protein kinase kinase kinase 13-like
GB42443	2	0	2	NA
GB42454	2	0	2	protein VAC14 homolog
GB42668	2	0	2	tonsoku-like protein-like
GB42671	2	0	2	dally-like
GB43175	2	0	2	uncharacterized LOC726814
GB43560	2	0	2	insulin-like peptide 2
GB43600	2	0	2	NA
GB43831	2	0	2	ATP-binding cassette sub-family D member 3-like
GB43963	2	0	2	tyrosine kinase receptor Cad96Ca ortholog
GB44083	2	0	2	antimeros
GB44543	2	0	2	DNA polymerase alpha subunit B
GB44905	2	0	2	target of rapamycin
GB44909	2	0	2	integral membrane protein GPR155-like
GB45277	2	0	2	multidrug resistance-associated protein 4-like
GB45387	2	0	2	SLIT-ROBO Rho GTPase-activating protein 1-like
GB45396	2	0	2	uncharacterized LOC725814
GB45546	2	0	2	uncharacterized LOC727592
GB45572	8	3	2	NA
GB45582	2	0	2	facilitated trehalose transporter Tret1-like
GB45807	2	0	2	uncharacterized LOC100578194
GB45919	2	0	2	organic cation transporter-like protein-like
GB46070	2	0	2	protein SMG5-like
GB46290	2	0	2	acetate-CoA ligase 1
GB46487	2	0	2	dorsal-ventral patterning protein Sog
GB46595	2	0	2	coiled-coil-helix-coiled-coil-helix domain-containing protein 1-like
GB46680	2	0	2	uncharacterized LOC551993
GB46987	2	0	2	uncharacterized LOC100576438
GB47271	2	0	2	adenylate cyclase type 9-like
GB47412	2	0	2	NA
GB47417	2	0	2	polyhomeotic-like protein
GB47438	2	0	2	neurotransmitter transporter 12
GB47453	2	0	2	NA
GB47456	2	0	2	NA
GB47832	2	0	2	fatty-acid amide hydrolase 2-like
GB47962	2	0	2	choline O-acetyltransferase-like
GB48032	2	0	2	cytoplasmic dynein 2 light intermediate chain 1-like
GB48189	4	1	2	uncharacterized LOC727639
GB48432	2	0	2	transmembrane protein 223-like
GB48676	2	0	2	uncharacterized LOC551526
GB48820	2	0	2	antitrypsin-like
GB49048	2	0	2	testis-specific serine/threonine-protein kinase 4-like
GB49118	4	1	2	NA
GB49444	2	0	2	uncharacterized LOC100576159
GB49602	4	1	2	NA
GB50213	2	0	2	protein PTCD3 homolog, mitochondrial
GB50286	2	0	2	uncharacterized LOC411646
GB50325	2	0	2	NA
GB51000	2	0	2	alpha-(1,6)-fucosyltransferase
GB51011	2	0	2	uncharacterized LOC100578854
GB51243	2	0	2	glutathione S-transferase O2
GB51284	2	0	2	homeobox protein abdominal-B
GB51464	2	0	2	rho GTPase-activating protein 92B ortholog
GB51974	2	0	2	NA
GB52187	2	0	2	uncharacterized LOC100578208
GB52232	2	0	2	NA
GB52312	2	0	2	NA
GB52813	2	0	2	hexosaminidase D-like
GB52868	2	0	2	NA
GB53089	2	0	2	wings apart-like
GB53259	2	0	2	NA
GB53606	2	0	2	eggless
GB54042	2	0	2	chromosome transmission fidelity protein 18 homolog
GB54612	2	0	2	NA
GB55351	2	0	2	coiled-coil domain-containing protein 63-like
GB55967	4	1	2	kinesin associated protein 3
GB55984	2	0	2	protein RCC2 homolog

## Sheet: ST6A M-K genes
Supplementary Table 6A: List of genes with McDonald-Kreitman Fixation Index (FI) scores ≥10.
Amel4.5	FBtr#	McDonald-Kreitman	NCBI Entrez Name
GB55597	FBtr0074817	68	cytochrome c oxidase subunit 6B1-like
GB42797	FBtr0078848	66	protein takeout-like
GB43796	FBtr0304910	42	NA
GB54397	FBtr0081823	39	NA
GB50888		35	uncharacterized LOC100578316
GB41050	FBtr0078758	33.824	NA
GB51697	FBtr0089324	33.175	hexamerin 70b
GB41857	FBtr0082782	30.333	venom allergen 5-like
GB45203	FBtr0289982	28	uncharacterized LOC100577800
GB41435		27	NA
GB49010		25.714	uncharacterized LOC409695
GB45778	FBtr0078343	25.237	NA
GB44849	FBtr0083334	24	NA
GB50148	FBtr0081639	23.957	tubulin alpha chain-like
GB41684	FBtr0302950	23.1	cyclin-dependent kinase-like 2-like
GB46768	FBtr0088950	23	uncharacterized MFS-type transporter C09D4.1-like
GB51574	FBtr0329957	22.75	NA
GB55320		22.647	uncharacterized LOC100576909
GB51782	FBtr0083762	22.645	plasma glutamate carboxypeptidase-like
GB50434	FBtr0087881	22.5	proton-coupled amino acid transporter 4-like
GB53796	FBtr0084170	22	uncharacterized LOC100577420
GB50045		20.556	UPF0704 protein C6orf165 homolog
GB44449	FBtr0111147	20.364	mitochondrial ribosomal protein S5
GB55205		20	major royal jelly protein 1
GB45393	FBtr0299846	19.636	surfeit 1
GB44478		19.526	NA
GB53570	FBtr0301084	19.386	A disintegrin and metalloproteinase with thrombospondin motifs 16
GB47668	FBtr0080093	18.909	lipase 3-like
GB46004		18.9	uncharacterized LOC100578742
GB42640	FBtr0110867	18.75	uncharacterized LOC726288
GB47968	FBtr0300735	18.667	DNA polymerase subunit gamma-2, mitochondrial-like
GB55425	FBtr0290232	18.553	insulin-like receptor-like
GB43738	FBtr0302290	18.548	phenoloxidase subunit A3
GB49507	FBtr0309028	18.406	dynein heavy chain 8, axonemal-like
GB46814	FBtr0087451	18.375	cytochrome P450 6BE1
GB52174		18.14	uncharacterized LOC100578421
GB46164	FBtr0083550	18	NA
GB54148	FBtr0085064	18	NA
GB48064	FBtr0084907	17.5	28S ribosomal protein S15, mitochondrial-like
GB53141	FBtr0087799	17	uncharacterized LOC726980
GB51330	FBtr0113773	17	NADH dehydrogenase (ubiquinone) 1 beta subcomplex, 2, 8kDa
GB43129		16.667	uncharacterized LOC408320
GB46223		16.5	odorant binding protein 14
GB50548	FBtr0273236	16.45	dynein, axonemal, heavy chain 2
GB53622		16.444	silk fibroin 2
GB53372		16	odorant binding protein 4
GB53447	FBtr0089343	15.75	NA
GB55202	FBtr0082757	15.675	yellow-e
GB45382	FBtr0083141	15.625	intraflagellar transport protein 74 homolog
GB48227	FBtr0309244	15.625	uncharacterized LOC100577462
GB49328	FBtr0088448	15.484	putative fatty acyl-CoA reductase CG5065-like
GB44940	FBtr0072487	15.458	exosome complex exonuclease RRP44-like
GB51264	FBtr0073845	15.167	glutamine-dependent NAD(+) synthetase
GB55623	FBtr0074948	15	NA
GB53915	FBtr0302272	15	mitochondrial transcription factor B1
GB52941	FBtr0308245	15	NA
GB55866		15	NA
GB53105	FBtr0299995	14.783	uncharacterized LOC100576476
GB51673	FBtr0273193	14.698	dynein beta chain, ciliary-like
GB48492	FBtr0084810	14.4	JHBP-1 take-out-like carrier protein
GB49578	FBtr0306119	14.23	glutamyl aminopeptidase-like
GB51115	FBtr0080466	14.222	NA
GB52172	FBtr0333156	14	NA
GB49017		14	facilitated trehalose transporter Tret1-like
GB52547		14	NA
GB53623		13.867	silk fibroin 3
GB40185		13.824	NA
GB55743	FBtr0072539	13.812	WD repeat-containing protein 78-like
GB43787	FBtr0073366	13.807	IQ domain-containing protein H-like
GB43214	FBtr0304742	13.734	dynein heavy chain at 62B ortholog
GB40998		13.72	sodium/potassium/calcium exchanger 6-like
GB53559		13.5	NA
GB52412		13.412	NA
GB42732	FBtr0088699	13.364	long-chain-fatty-acid--CoA ligase 3-like
GB51731		13.333	NA
GB41659	FBtr0307555	13.236	neprilysin 3
GB55925		12.833	NA
GB45811		12.8	NA
GB55448	FBtr0300066	12.765	uncharacterized LOC412314
GB43953	FBtr0082005	12.745	cycle
GB51841	FBtr0075399	12.667	multiple inositol polyphosphate phosphatase 1-like
GB48175	FBtr0080828	12.5	cytochrome P450 15A1
GB46364		12.5	uncharacterized LOC100576781
GB48471		12.429	uncharacterized LOC100576094
GB54317	FBtr0081101	12.375	uncharacterized LOC100576779
GB52344	FBtr0083963	12.353	APOBEC1 complementation factor-like
GB55856	FBtr0332485	12.143	thioredoxin 1-like 2
GB52371		12.121	odorant receptor 12
GB43571	FBtr0071835	12.1	esterase A2
GB45414	FBtr0081479	12.091	hormone receptor-like in 39
GB44695	FBtr0076103	12	lysophospholipase-like protein 1-like
GB45325	FBtr0077478	12	NA
GB42094	FBtr0080308	12	NA
GB40246	FBtr0085184	12	NA
GB52188	FBtr0113164	12	NA
GB44050	FBtr0113464	12	NA
GB49546	FBtr0302312	12	NA
GB44708		12	putative odorant receptor 13a-like
GB50137		12	kinesin F
GB46113	FBtr0071859	11.939	uncharacterized LOC726188
GB46956	FBtr0074429	11.932	homeobox protein B-H2
GB43510	FBtr0079649	11.765	pancreatic triacylglycerol lipase-like
GB48228	FBtr0088972	11.733	phospholipase A2
GB54942	FBtr0333903	11.667	G-protein coupled receptor Mth2-like
GB47777		11.667	NA
GB42373	FBtr0289982	11.621	dynein heavy chain 7, axonemal-like
GB48986	FBtr0080292	11.611	putative inorganic phosphate cotransporter-like
GB54361	FBtr0273325	11.514	metabotropic glutamate receptor-like
GB49502	FBtr0080143	11.368	uncharacterized LOC100578592
GB50509	FBtr0080589	11.31	nimrod C2
GB48253		11.25	NA
GB52404		11.152	uncharacterized LOC100576914
GB45272	FBtr0080769	11.077	gliotactin
GB41246	FBtr0076396	11.053	uncharacterized LOC724737
GB51357		11.053	uncharacterized LOC100577996
GB53320	FBtr0301302	10.9	dynein heavy chain 10, axonemal-like
GB42849	FBtr0086031	10.897	NA
GB46693		10.833	WD repeat-containing protein 65-like
GB40754	FBtr0076546	10.824	arginine kinase-like
GB42314	FBtr0300004	10.8	NA
GB56013		10.723	uncharacterized LOC100577436
GB49801	FBtr0333144	10.684	solute carrier family 41 member 2-like
GB42549	FBtr0331589	10.667	4-nitrophenylphosphatase-like
GB44191		10.621	uncharacterized LOC100576894
GB49289	FBtr0304972	10.599	cytosolic carboxypeptidase 1-like
GB52269	FBtr0074769	10.571	uncharacterized LOC100577973
GB45049	FBtr0289982	10.551	dynein, axonemal, heavy chain 7
GB49396	FBtr0330002	10.535	neurotransmitter transporter 4
GB51844	FBtr0080686	10.529	neurotransmitter transporter 10
GB45113	FBtr0076271	10.5	mitochondrial inner membrane protein OXA1L-like
GB42522		10.5	uncharacterized LOC100577744
GB45170		10.5	uncharacterized LOC100578547
GB45147	FBtr0308679	10.4	clavesin-2-like
GB48661	FBtr0300881	10.304	polyribonucleotide nucleotidyltransferase 1, mitochondrial-like
GB54519		10.286	uncharacterized LOC100577080
GB54436	FBtr0071606	10.279	probable peroxisomal acyl-coenzyme A oxidase 1-like
GB54367	FBtr0074505	10.154	exosome component 10-like
GB42359	FBtr0289982	10.152	dynein, axonemal, heavy chain 1
GB49584		10.109	NA
GB40306	FBtr0072402	10	scavenger receptor class B, type 8
GB55782	FBtr0088238	10	NADH dehydrogenase [ubiquinone] 1 alpha subcomplex subunit 6-like
GB40154	FBtr0332665	10	NA
GB54621		10	NA

## Sheet: ST6B MK GO
Supplementary Table 6B: A complete list of enriched GO terms for transcripts withMcDonald-Kreitman Fixation Indices (FI) scores ≥10. Shading indicates significantly enriched terms (modified Fisher Exact test, p<0.05)
Category	Term	Count	%	PValue	Genes	List Total	Pop Hits	Pop Total	Fold Enrichment	Bonferroni	Benjamini	FDR
GOTERM_BP_ALL	GO:0007018~microtubule-based movement	5	7.04225	0.00198964	FBTR0072539, FBTR0273193, FBTR0289982, FBTR0081639, FBTR0273236	43	47	3598	8.90153	0.696685	0.696685	2.89799
GOTERM_BP_ALL	GO:0006629~lipid metabolic process	6	8.4507	0.0351114	FBTR0071606, FBTR0080093, FBTR0079649, FBTR0074505, FBTR0088972, FBTR0081823	43	158	3598	3.17751	1	0.999978	41.0081
GOTERM_BP_ALL	GO:0030030~cell projection organization	7	9.85915	0.0380798	FBTR0077478, FBTR0089343, FBTR0080769, FBTR0290232, FBTR0083334, FBTR0086031, FBTR0082005	43	217	3598	2.69917	1	0.99957	43.6319
GOTERM_BP_ALL	GO:0008343~adult feeding behavior	2	2.8169	0.0459002	FBTR0084810, FBTR0273325	43	4	3598	41.8372	1	0.999121	50.0328
GOTERM_BP_ALL	GO:0000904~cell morphogenesis involved in differentiation	6	8.4507	0.0574112	FBTR0077478, FBTR0089343, FBTR0290232, FBTR0083334, FBTR0086031, FBTR0082005	43	181	3598	2.77374	1	0.999161	58.2318
GOTERM_BP_ALL	GO:0008284~positive regulation of cell proliferation	2	2.8169	0.0789691	FBTR0083550, FBTR0290232	43	7	3598	23.907	1	0.999729	70.3191
GOTERM_BP_ALL	GO:0048589~developmental growth	3	4.22535	0.0889594	FBTR0077478, FBTR0290232, FBTR0086031	43	43	3598	5.83775	1	0.999655	74.7338
KEGG_PATHWAY	dme00592:alpha-Linolenic acid metabolism	2	2.8169	0.0918878	FBTR0071606, FBTR0088972	17	7	1173	19.7143	0.78609	0.78609	49.5647

## Sheet: ST7 ROH Genes
Supplementary Table 7A: List of genes in top 10% of regions showing runs of homozygosity
Amel4.5	FBtr#	Remarkable Intervals Score	NCBI Entrez Name
GB48298	FBtr0084571	49.6822	NA
GB48299	FBtr0080430	49.6822	NA
GB48300	FBtr0084571	49.6822	twin protein
GB48293	FBtr0084577	49.6822	mitochondrial ribosomal protein S24
GB48301	FBtr0337094	49.6822	forkhead box protein O
GB40883	FBtr0088040	49.5201	uncharacterized LOC551519
GB40884	FBtr0087334	49.5201	uncharacterized LOC100577094
GB40890	FBtr0083616	49.5201	proteasome assembly chaperone 2-like
GB40882	FBtr0346454	49.5201	ribosomal protein S13
GB40887	FBtr0346137	49.5201	vacuolar H[+]-ATPase 26kD E subunit
GB40880	FBtr0304728	49.5201	VPRBP-like protein
GB40885	FBtr0336762	49.5201	PHD and ring finger domains 1
GB40886	FBtr0301574	49.5201	tRNA-nucleotidyltransferase 1
GB40881	FBtr0085156	49.5201	transcription factor IIA L
GB40879	FBtr0087761	49.5201	peroxisomal membrane protein PEX13-like
GB40888	FBtr0336870	49.5201	CAAX prenyl protease 1 homolog
GB40878	FBtr0310422	49.5201	uncharacterized LOC409283
GB40889	NA	49.5201	uncharacterized LOC100577471
GB40893	FBtr0333896	49.5201	trafficking protein particle complex subunit 8-like
GB40891	FBtr0073843	49.5201	RING finger protein 157-like
GB40877	FBtr0345952	49.5201	translocon-associated protein delta
GB40876	NA	49.5201	sesquipedalian-1-like
GB40875	FBtr0333910	49.5201	60S ribosomal protein L10
GB40892	FBtr0300664	49.5201	mediator of RNA polymerase II transcription subunit 9-like
GB40874	FBtr0086774	49.5201	GTP-binding protein 1-like
GB40873	FBtr0301127	49.5201	dynein light chain A
GB40895	FBtr0080825	49.5201	WD repeat domain-containing protein 83-like
GB40894	FBtr0111299	49.5201	cytosolic Fe-S cluster assembly factor-like protein
GB40872	FBtr0070895	49.5201	josephin-like protein
GB40896	NA	49.5201	very low-density lipoprotein receptor-like
GB54299	FBtr0300491	47.229	basement membrane-specific heparan sulfate proteoglycan core protein-like
GB47539	FBtr0071041	34.1147	chitinase 11
GB47540	FBtr0071522	34.1147	proteasome 29kD subunit
GB47541	NA	34.1147	NA
GB47542	FBtr0339425	34.1147	eukaryotic translation initiation factor 3 subunit J
GB47538	FBtr0072908	34.1147	NA
GB47543	FBtr0331436	34.1147	uncharacterized LOC724831
GB46289	NA	29.9255	luciferin 4-monooxygenase-like
GB46287	FBtr0334461	29.9255	proton-coupled amino acid transporter 1-like
GB46288	NA	29.9255	NA
GB46284	NA	29.9255	NA
GB46291	FBtr0305708	29.9255	inositol-1-(or 4-)monophosphatase
GB46285	FBtr0302115	29.9255	NA
GB46286	FBtr0339619	29.9255	zinc carboxypeptidase A 1-like
GB46290	FBtr0333126	29.9255	acetate-CoA ligase 1
GB46283	NA	29.9255	NA
GB46282	FBtr0331407	29.9255	uncharacterized LOC725406
GB54569	NA	19.714	growth arrest-specific protein 1-like
GB54571	FBtr0072242	19.714	structure specific recognition protein
GB54572	FBtr0336990	19.714	ribonuclease P protein subunit p30-like
GB54570	FBtr0071790	19.714	golgin subfamily A member 2-like
GB54573	FBtr0302289	19.714	regulatory particle non-ATPase 3
GB54568	NA	19.714	uncharacterized LOC726916
GB55058	NA	18.5256	NA
GB55059	FBtr0334984	18.5256	voltage-dependent T-type calcium channel subunit alpha-1H-like
GB55058	NA	18.5256	NA
GB46101	NA	14.1821	NA
GB46102	NA	14.1821	vesicle-fusing ATPase 1-like
GB46103	NA	14.1821	uncharacterized LOC100577161
GB52529	FBtr0331630	12.7089	f-actin-capping protein subunit beta-like
GB52530	FBtr0088524	12.7089	uroporphyrinogen decarboxylase
GB52531	FBtr0072173	12.7089	eukaryotic translation initiation factor 5A-like
GB52532	FBtr0308819	12.7089	1-acyl-sn-glycerol-3-phosphate acyltransferase gamma-like
GB52528	NA	12.7089	uncharacterized LOC100576886
GB48295	NA	12.5917	NA
GB48297	NA	12.5917	NA
GB48296	NA	12.5917	uncharacterized LOC100576450
GB48294	NA	12.5917	NA
GB48295	NA	12.5917	NA
GB48294	NA	12.5917	NA
GB48295	NA	12.5917	NA
GB48294	NA	12.5917	NA
GB48294	NA	12.5917	NA
GB40266	NA	11.4553	NA
GB40268	NA	11.4553	NA
GB40269	FBtr0083504	11.4553	uncharacterized LOC413720
GB40267	FBtr0084272	11.4553	mitochondrial ribosomal protein L45
GB40270	NA	11.4553	uncharacterized LOC100576298
GB45807	NA	11.3075	uncharacterized LOC100578194
GB43265	FBtr0079290	10.188	equilibrative nucleoside transporter 2
GB43260	FBtr0084735	10.188	macrophage erythroblast attacher-like
GB51953	NA	10.1381	ras-specific guanine nucleotide-releasing factor 1-like
GB48187	FBtr0340404	9.9282	TGF-beta activated kinase 1
GB48189	NA	9.9282	uncharacterized LOC727639
GB48190	NA	9.9282	bestrophin-3-like
GB48188	NA	9.9282	NA
GB48191	FBtr0339800	9.9282	protein phosphatase inhibitor 2-like
GB51643	FBtr0083562	9.9035	brix domain-containing protein 1 homolog
GB51644	FBtr0339965	9.9035	NA
GB51641	FBtr0335238	9.9035	very low-density lipoprotein receptor-like
GB51642	FBtr0335238	9.9035	lipophorin receptor
GB46429	FBtr0084106	8.7949	ebony protein
GB55260	FBtr0340007	8.6888	uncharacterized LOC100578332
GB55106	FBtr0334502	8.5367	uncharacterized protein CG4449-like
GB55108	FBtr0113473	8.5367	neverland
GB55107	FBtr0084628	8.5367	tRNA modification GTPase GTPBP3, mitochondrial-like
GB55109	FBtr0072261	8.5367	cytosolic 5'-nucleotidase 3-like
GB55110	NA	8.5367	NA
GB55111	FBtr0340271	8.5367	TP53-regulated inhibitor of apoptosis 1-like
GB55112	FBtr0070118	8.5367	histone H4 transcription factor-like
GB42401	FBtr0305304	8.0897	polychaetoid
GB42400	FBtr0334153	8.0897	mitochondrial glutamate carrier 1-like
GB46428	NA	7.6356	NA
GB54564	FBtr0308687	7.3633	NA
GB55123	FBtr0332471	6.879	cytohesin-1-like
GB55061	NA	6.6856	NA
GB43676	FBtr0308825	6.2843	saxophone
GB51464	FBtr0344354	6.283	rho GTPase-activating protein 92B ortholog
GB51463	FBtr0091702	6.283	NA
GB51462	FBtr0083223	6.283	UPF0563 protein C17orf95 homolog
GB51465	FBtr0085364	6.283	Sirt7 histone deacetylase
GB51958	NA	6.0916	NA
GB51956	FBtr0333088	6.0916	e3 ubiquitin-protein ligase UBR4-like
GB51955	FBtr0308566	6.0916	will die slowly
GB51957	FBtr0074592	6.0916	NA
GB51954	NA	6.0916	sec1 family domain-containing protein 2-like
GB55056	FBtr0087546	5.9737	spermatogenesis associated 20
GB55057	NA	5.9737	NA
GB47348	NA	5.8833	DNA methyltransferase 1a
GB44779	FBtr0306563	5.8806	protein tyrosine phosphatase, non-receptor type 4 (megakaryocyte)
GB44743	FBtr0072864	5.8806	FACT complex subunit spt16
GB44777	FBtr0290229	5.8806	uncharacterized LOC725882
GB44742	NA	5.8806	calpain 7
GB44780	FBtr0333489	5.8806	transcription factor IIB
GB44781	NA	5.8806	exocyst complex component 4-like
GB44782	FBtr0087460	5.8806	cytosolic iron-sulfur protein assembly protein Ciao1
GB44783	FBtr0087460	5.8806	NIF3-like protein 1
GB54699	NA	5.8273	uncharacterized LOC100576919
GB54700	FBtr0333087	5.8273	dynamin associated protein 160
GB54698	FBtr0083594	5.8273	uncharacterized LOC551240
GB54701	FBtr0081862	5.8273	Sgt1 protein
GB54697	NA	5.8273	uncharacterized LOC100576951
GB54702	FBtr0084277	5.8273	s1 RNA-binding domain-containing protein 1-like
GB44770	FBtr0077886	5.7294	ATP-binding cassette sub-family G member 1-like
GB44754	NA	5.7294	NA
GB44752	NA	5.7294	NA
GB44753	FBtr0310498	5.7294	uncharacterized LOC726918
GB44771	FBtr0077604	5.7294	ATP-binding cassette sub-family G member 4-like
GB55060	NA	5.5777	rhomboid-related protein 3-like
GB44717	NA	5.3854	NA
GB51441	NA	5.2466	uncharacterized LOC100578586
GB51442	FBtr0114525	5.2466	uncharacterized LOC726623
GB53268	FBtr0088399	5.2384	SPARC-related modular calcium-binding protein 1-like
GB53271	FBtr0071937	5.2384	cyclin-dependent kinase 9
GB52277	NA	4.7528	NA
GB52276	NA	4.7528	NA
GB52275	FBtr0343294	4.7528	pancreatic lipase-related protein 2-like
GB48315	NA	4.7513	uncharacterized LOC100578805
GB48310	FBtr0083266	4.7513	zinc transporter ZIP1-like
GB48308	FBtr0070712	4.7513	probable pyruvate dehydrogenase E1 component subunit alpha, mitochondrial-like
GB48311	NA	4.7513	uncharacterized LOC411807
GB48309	FBtr0332421	4.7513	uncharacterized LOC552534
GB48312	FBtr0078985	4.7513	pre-mRNA-splicing factor RBM22-like
GB48307	FBtr0084751	4.7513	uncharacterized LOC412065
GB48306	NA	4.7513	NA
GB48305	FBtr0073542	4.7513	RNA polymerase II 215kD subunit
GB48314	FBtr0073107	4.7513	stress-associated endoplasmic reticulum protein 2-like
GB48313	FBtr0077127	4.7513	transmembrane 9 superfamily member 3
GB48316	NA	4.7513	NA
GB48304	FBtr0075968	4.7513	eukaryotic translation initiation factor 2 subunit 2-like
GB45597	FBtr0086183	4.6471	rap1 GTPase-GDP dissociation stimulator 1-B-like
GB45596	FBtr0075356	4.6471	elongation of very long chain fatty acids protein 6-like
GB45593	FBtr0339281	4.6471	uncharacterized LOC412665
GB54054	FBtr0342732	4.6359	ubiquitin-specific protease 7
GB54052	FBtr0333356	4.6359	inositol trisphosphate phosphatase
GB54035	FBtr0329994	4.6359	uncharacterized LOC727236
GB54036	NA	4.6359	NA
GB54053	FBtr0342732	4.6359	NA
GB54055	NA	4.6359	NA
GB54033	FBtr0344215	4.6359	Golgi to ER traffic protein 4 homolog
GB54056	FBtr0345317	4.6359	serine hydroxymethyltransferase
GB54057	FBtr0083913	4.6359	uncharacterized LOC551162
GB40264	NA	4.6108	NA
GB40263	NA	4.6108	uncharacterized LOC413721
GB54295	FBtr0333893	4.5353	syntrophin-like 1
GB52229	FBtr0085446	4.3009	uncharacterized LOC100576399
GB48291	NA	4.2884	NA
GB48206	FBtr0330620	4.1069	NA
GB48207	FBtr0114495	4.1069	proteasomal ubiquitin receptor ADRM1-like
GB40413	NA	4.0129	NA
GB40477	NA	4.0129	NA
GB40477	NA	4.0129	NA
GB45547	FBtr0342843	4.0064	wengen
GB53880	NA	3.9344	meiotic recombination protein REC8 homolog
GB53881	FBtr0345383	3.9344	chromatin modifying protein 1
GB53882	FBtr0330065	3.9344	IST1 homolog
GB48894	FBtr0087645	3.8901	NA
GB48892	NA	3.8901	synaptogyrin protein
GB48893	NA	3.8901	NA
GB41196	NA	3.8716	uncharacterized LOC411466
GB41195	FBtr0085068	3.8716	sperm-associated antigen 1-like
GB41193	FBtr0334560	3.8716	uncharacterized LOC411463
GB44682	FBtr0085477	3.855	catalase
GB44676	FBtr0110797	3.855	coiled-coil domain-containing protein 135-like
GB44678	FBtr0083917	3.855	hairless
GB44677	FBtr0084493	3.855	MAD2L1-binding protein-like
GB44440	FBtr0345299	3.855	band4.1 inhibitor LRP interactor
GB44439	FBtr0081834	3.855	eukaryotic initiation factor 4A-III-like
GB44438	NA	3.855	NA
GB44680	FBtr0335484	3.855	splicing factor 3B subunit 2-like
GB44679	FBtr0330315	3.855	MTA1-like protein
GB44437	NA	3.855	NA
GB44681	FBtr0339666	3.855	putative OPA3-like protein CG13603-like
GB44436	FBtr0085182	3.855	GPI ethanolamine phosphate transferase 1-like
GB44435	NA	3.855	coiled-coil domain-containing protein 61-like
GB44432	FBtr0305320	3.855	DNA-directed RNA polymerase III subunit RPC6-like protein
GB44433	FBtr0085845	3.855	ATP-dependent chromatin assembly factor large subunit
GB44434	FBtr0306104	3.855	glucosamine 6-phosphate N-acetyltransferase
GB44683	FBtr0072031	3.855	uncharacterized LOC726118
GB44430	FBtr0082358	3.855	dihydrolipoyllysine-residue succinyltransferase component of 2-oxoglutarate dehydrogenase complex, mitochondrial-like
GB44684	FBtr0084492	3.855	uncharacterized LOC726160
GB44431	FBtr0346274	3.855	proteasome 26S subunit subunit 4 ATPase
GB44685	FBtr0331347	3.855	zinc finger protein 106-like
GB43132	FBtr0074864	3.7759	ketohexokinase-like
GB43186	FBtr0078723	3.7759	symplekin
GB47980	NA	3.7458	NA
GB46427	NA	3.654	uncharacterized LOC409096
GB54595	FBtr0333410	3.6419	histone demethylase UTY-like
GB54593	FBtr0307368	3.6419	adenylate cyclase type 8-like
GB50718	FBtr0082277	3.6318	RNA-binding protein 1-like
GB51058	NA	3.6	NA
GB45194	FBtr0087728	3.6	neurospecific receptor kinase
GB44971	FBtr0074472	3.6	replication factor C subunit 4-like
GB46263	FBtr0074086	3.5897	T-complex protein 1 subunit zeta
GB46255	FBtr0333809	3.5897	puff-specific protein Bx42
GB46254	FBtr0070852	3.5897	Sirt4 histone deacetylase
GB46253	NA	3.5897	uncharacterized LOC100577972
GB42838	FBtr0344712	3.566	RNA-binding protein 39-like
GB42662	FBtr0331747	3.566	uncharacterized LOC725372
GB42663	FBtr0308683	3.566	NA
GB42661	FBtr0290240	3.566	2',5'-phosphodiesterase 12-like
GB40467	FBtr0321266	3.5356	ubiquitin-conjugating enzyme E2 J2-like
GB40466	FBtr0340308	3.5356	ATP-binding cassette sub-family F member 2-like
GB40417	NA	3.5356	transmembrane protein 98
GB40468	NA	3.5356	NA
GB53273	FBtr0306247	3.4635	ran-binding protein 10-like
GB55022	FBtr0073448	3.3587	receptor-mediated endocytosis protein 6 homolog
GB46986	FBtr0072776	3.2115	mitochondrial ribosomal protein L46
GB46985	FBtr0072174	3.2115	ribosomal protein L12
GB46979	FBtr0334758	3.2115	derlin-1-like
GB46978	FBtr0343412	3.2115	translocon-associated protein subunit alpha-like
GB46977	FBtr0310411	3.2115	uncharacterized methyltransferase WBSCR22-like
GB46987	NA	3.2115	uncharacterized LOC100576438
GB49845	FBtr0301398	3.1962	uncharacterized LOC412215
GB49825	NA	3.1962	NA
GB49846	NA	3.1962	NA
GB40290	NA	3.1511	NA
GB52272	NA	3.1435	NA
GB55541	FBtr0082567	3.1322	NA
GB55476	FBtr0331955	3.1322	oxysterol-binding protein-related protein 9-like
GB44751	FBtr0345615	3.1059	ATP-binding cassette sub-family G member 4-like
GB44750	NA	3.1059	NA
GB54895	NA	3.0529	uncharacterized LOC100576093
GB54882	FBtr0073965	3.0529	UPF0534 protein CG15027-like
GB50639	NA	3.0095	NA
GB53062	FBtr0342786	2.9751	serine/threonine-protein kinase minibrain-like
GB47098	FBtr0334913	2.9592	canoe
GB47250	FBtr0078667	2.955	THO complex subunit 1-like
GB47258	FBtr0339905	2.955	uncharacterized LOC412865
GB47249	FBtr0333168	2.955	lethal with a checkpoint kinase
GB47248	FBtr0340357	2.955	uncharacterized LOC724580
GB49490	FBtr0082652	2.9421	actin-related protein 87C ortholog
GB49489	FBtr0290227	2.9421	mannosyl-oligosaccharide glucosidase-like
GB49491	FBtr0074077	2.9421	anaphase promoting complex subunit 1
GB49453	NA	2.9421	rhomboid domain-containing protein 1-like
GB49452	FBtr0083201	2.9421	NA
GB49492	FBtr0085418	2.9421	pre-mRNA-splicing factor Slu7
GB49493	NA	2.9421	NA
GB49494	NA	2.9421	NA
GB40478	FBtr0308565	2.934	PDF receptor
GB54957	FBtr0070947	2.9297	anaphase promoting complex 7
GB54974	FBtr0302948	2.9297	protein FAM122A-like
GB54970	FBtr0343510	2.9297	NA
GB54958	FBtr0088429	2.9297	cdc2-related-kinase
GB54971	FBtr0334456	2.9297	BTB (POZ) domain containing 9
GB54972	FBtr0330000	2.9297	ankyrin repeat domain-containing protein 13C-like
GB54973	FBtr0332412	2.9297	selT-like protein-like
GB54956	FBtr0075055	2.9297	autophagy 1
GB49711	NA	2.9293	cytohesin-1-like
GB43157	FBtr0075700	2.9	tyrosine-protein phosphatase non-receptor type 23-like
GB43171	FBtr0345923	2.9	dolichyl-diphosphooligosaccharide--protein glycosyltransferase subunit STT3A-like
GB50632	NA	2.9	NA

## Sheet: ST8A Fst Genes
Supplementary Table 8A: List of genes identified in Fst analysis.
Amel4.5	FBtr#	Remarkable Intervals Score (Fst values)	NCBI Entrez Name
GB46429	FBtr0084106	65.2456	ebony protein
GB46428	NA	65.2456	NA
GB46427	NA	65.2456	uncharacterized LOC409096
GB41747	FBtr0310427	40.1058	uncharacterized LOC411986
GB48735	NA	15.4241	odorant receptor 131
GB45601	NA	14.4759	NA
GB42479	FBtr0081918	12.1842	T-complex protein 1 subunit eta
GB42480	FBtr0333830	12.1842	uncharacterized LOC726366
GB42429	FBtr0333831	12.1842	UPF0565 protein C2orf69 homolog
GB42481	FBtr0335211	12.1842	thiamin pyrophosphokinase 1-like
GB48186	NA	11.9164	NA
GB48185	NA	11.9164	NA
GB46500	FBtr0339194	10.8233	ecdysis triggering hormone receptor
GB46833	NA	10.2323	NA
GB49009	NA	9.3996	NA
GB44273	NA	9.0666	NA
GB40288	FBtr0339319	8.5226	cytochrome P450 6AS1
GB45745	NA	7.8665	NA
GB52657	NA	7.6536	e3 ubiquitin-protein ligase MARCH3-like
GB52658	FBtr0081156	7.6536	general transcription factor 3C polypeptide 5-like
GB52656	FBtr0332595	7.6536	C-type lectin 7
GB46496	FBtr0111220	7.3533	uncharacterized LOC724235
GB40049	NA	6.6224	NA
GB45890	NA	6.3999	ribonuclease HII-like
GB45891	NA	6.3999	NA
GB46425	FBtr0332839	6.293	uncharacterized LOC551031
GB48097	FBtr0339592	6.1237	NMDA receptor 2
GB48911	FBtr0076937	5.9047	WD repeat-containing protein 16-like
GB54404	FBtr0335430	5.8423	elongation of very long chain fatty acids protein AAEL008004-like
GB55260	FBtr0340007	5.7172	uncharacterized LOC100578332
GB45756	NA	5.6521	S phase cyclin A-associated protein in the endoplasmic reticulum-like
GB54045	FBtr0339841	5.3535	ras-related protein Rab-40C-like
GB54044	FBtr0083803	5.3535	developmentally-regulated GTP-binding protein 2-like
GB54049	FBtr0076022	5.3535	eukaryotic translation initiation factor 3 subunit L
GB54043	NA	5.3535	uncharacterized LOC100576642
GB54042	FBtr0307518	5.3535	chromosome transmission fidelity protein 18 homolog
GB54050	FBtr0332430	5.3535	chitobiosyldiphosphodolichol beta-mannosyltransferase-like
GB54041	FBtr0335494	5.3535	NA
GB54051	FBtr0075459	5.3535	NA
GB49423	FBtr0077971	5.3257	tRNA-guanine transglycosylase
GB49421	FBtr0343331	5.3257	coiled-coil domain-containing protein 25-like
GB49424	FBtr0330664	5.3257	coiled-coil domain-containing protein 28A-like
GB49420	FBtr0330247	5.3257	isopeptidase-T-3 protein
GB49425	FBtr0304924	5.3257	ATP-dependent zinc metalloprotease YME1 homolog
GB49419	FBtr0330193	5.3257	uncharacterized LOC724622
GB49426	FBtr0345009	5.3257	pitrilysin metallopeptidase 1
GB49427	NA	5.3257	UPF0431 protein C1orf66 homolog
GB49418	FBtr0086297	5.3257	mediator of RNA polymerase II transcription subunit 8
GB49428	FBtr0332690	5.3257	gigas
GB49429	FBtr0075543	5.3257	calcium channel flower
GB49430	NA	5.3257	NA
GB42603	FBtr0346343	4.9831	neuroligin 3
GB55927	NA	4.9778	odorant receptor 130
GB40171	NA	4.8856	NA
GB43365	FBtr0082083	4.7875	nucleoside diphosphate kinase 7
GB51389	NA	4.6103	NA
GB53840	FBtr0299969	4.3574	muscle M-line assembly protein unc-89-like
GB41542	NA	4.2817	NA
GB41544	NA	4.2817	uncharacterized LOC100578220
GB46160	NA	4.2121	NA
GB55183	NA	4.1497	uncharacterized LOC410299
GB50719	NA	4.1331	NA
GB51392	NA	3.9766	NA
GB40173	NA	3.9412	NA
GB55265	NA	3.8878	NA
GB55264	NA	3.8878	uncharacterized LOC411910
GB55263	FBtr0300957	3.8878	putative fatty acyl-CoA reductase CG5065-like
GB53396	FBtr0336904	3.7735	protein sprint-like
GB40806	NA	3.7556	NA
GB51958	NA	3.6871	NA
GB40961	NA	3.6656	NA
GB48295	NA	3.656	NA
GB42500	FBtr0075348	3.6351	peptidoglycan recognition protein LC
GB42501	FBtr0345951	3.6351	transcription initiation factor TFIID subunit 4-like
GB49985	FBtr0342903	3.6351	kuzbanian
GB49401	NA	3.6001	protein msta, isoform A-like
GB49402	NA	3.6001	erlin-1-like
GB53009	FBtr0343787	3.6	metabotropic GABA-B receptor subtype 3
GB44393	NA	3.5984	NA
GB47348	NA	3.4437	DNA methyltransferase 1a
GB49535	FBtr0333675	3.44	calcium/calmodulin-dependent protein kinase II
GB48301	FBtr0337094	3.4331	forkhead box protein O
GB47448	NA	3.3833	NA
GB53272	NA	3.3332	NA
GB41856	FBtr0335223	3.2697	acetylcholinesterase 2
GB48891	NA	3.2522	NA
GB43275	NA	3.1525	nicotinic acetylcholine receptor alpha4 subunit
GB55022	FBtr0073448	3.1512	receptor-mediated endocytosis protein 6 homolog
GB40412	FBtr0332539	2.9328	45 kDa calcium-binding protein-like
GB49686	NA	2.8667	NA
GB48920	NA	2.8475	NA
GB44751	FBtr0345615	2.8131	ATP-binding cassette sub-family G member 4-like
GB44750	NA	2.8131	NA
GB54885	FBtr0306168	2.8057	cubitus interruptus
GB52303	NA	2.7657	uncharacterized LOC100579056
GB48616	NA	2.7332	NA
GB47941	FBtr0075558	2.7199	cyclic AMP response element-binding protein A-like
GB54022	NA	2.6796	NA
GB43034	FBtr0072275	2.6721	uncharacterized LOC100578349
GB46105	NA	2.6667	NA
GB46091	FBtr0100001	2.6184	semaphorin 2a
GB46677	FBtr0072161	2.5609	radial spoke head protein 4 homolog A-like
GB46811	NA	2.5545	NA
GB40276	NA	2.5274	NA
GB54198	FBtr0329943	2.5112	liprin-alpha-2-like
GB45619	NA	2.4918	NA
GB50705	NA	2.4832	serine/threonine-protein kinase PLK3-like
GB51459	NA	2.4666	NA
GB49150	FBtr0334969	2.4222	guanine nucleotide-releasing factor 2-like
GB49149	FBtr0304659	2.4212	neurogenic locus Notch protein
GB54309	FBtr0343807	2.4	NA
GB49046	FBtr0089855	2.3888	rhomboid-5
GB44336	FBtr0330280	2.3856	protein couch potato-like

[truncated: 6 more sheets: ST8B Fst GO, ST8C Fst cateGOrizer, ST8D Fst Immune GO, ST9A Tajima's D genes, ST9B Tajima'sD GO, ST9C Tajima'sD_cateGOrizer]
