# Supplementary material for: Genome-wide analysis of signatures of selection in populations of African honey bees (Apis mellifera) using new web-based tools
Source: BMC Genomics. 2015 Jul 10;16(1):518. doi: 10.1186/s12864-015-1712-0 (PMC4496815; doi:10.1186/s12864-015-1712-0)
Supplement: Supplementary file 3 — Supplementary alignment 1 (Api M6). [file 12864_2015_1712_MOESM3_ESM.fas]

>Ref
GAACGCGTCAATCTATTATAAATCGACATCGCGTGACATTGAATGATACCAGGGTCTCTT
TATTTCCAACGAATATCTCGAGTTGCTGTTTTGACAGTCGGAAATAACGGCGATTTTCGG
CACGACCGATTTTACGA-CACGGTCGTAACG--TTAGATCGAC-CGTATATAAGTTTAAA
GGAAAAAAAGAAAATGCATTCACAGTGCAA-CGTAAGTTCTTTTCT---TCTTTTTTTTC
G--AAAAAA-CAACTTTGTTTGAGAAGAACAAGACATGTCTCGTC------------TGG
TTCTTGCCTCCTTCCTT--CTTTTGGCAATTTTCTCCATGCGTAAGTAAACGAGATCCAC
TTC-CGTTTTTATTATT---GAGGATAAAGTTAGGATCTGATCTTTTGGAAATACACACA
TCTATATATTGTATGAAATAAAACATAGT-TCGGTATAATTTAATGCCAATTAAATTAAT
TTTATT-AAT-----ACATCGAAGTTA---TGAAATTGTTAGAAAAAAAGAAATATTCTA
AGTGTGACAT-TCTAATAAATATAGTTGTTGGAGGATTTGGAGGATTTGGAGGATTTGGA
GGACTTGGAGGACGTGGTAAATGTCCAAGCAATG-AGATCTTCAGTAGATGCGA---TGG
ACGGTGCCAACGTTTTTGCCCCAATGTT-GTTCCTAAACCTTTATGCATCAAGGTTGAGT
AGCGTTATAATTTTGAAAGACAAAGTTGGATGTACATGTTGAATGTATAATCC-ATATTC
GGTTCATCGTTTTTTATTTCAGATATGTGCACCAGGATGTGTATGTA-GACTTGG--TTA
TTTAAGGAATAAAAAGAAGGTA-TGCGTTCC-GCGATCTAAATGCGG-------ATGACT
TTTATAATT-ATTTCATGATTA-TTTTATGATT-GTTTAAC--AATTATTGTATTGTATT
TTA-TCATTCATAAAAATTGT--TATGTTATTATTTT-ATCA---GTAAATATATATAT-
-ATTATTTTCATTATTCATTTTAATAAAAGA---TGAATGGAATAATGTCAAGTAAAAAG
-TGATAAAATTACTACATTTTAATGATTATTCTTTCCTCAGAGTGAGATAACCTGCTTCC
CTCATTTTCACTTCTCTCTTCTTTATTTAAACATT------
>1.4.15 ApiM6 Consensus
------------------------------------------------------------
--------------------------NNNNANNNNGGNAAATAANGGGCGATTTTTNGGC
ACGNCCNGATTTTNCGACACSGGTCGTAACG--TTAGATCGNCTCGTATATAAGTTTAAA
GGAAAAAAAGAAAATGCATTCACAGTGCAA-CGTAAGTTCTTTTCT---TCTTTTTTTTC
---GAAAAAACAACTTTGTTTGAGAAGAACAAGACATGTCTCGTC------------TGG
TTCTTGCCTCCTTCCTT--CTTTTGGCAATTTTCTCCATGCGTAAGTWAACGAGATCCAC
TTC-CGTTTTTATTATTT--GAGGATAAAGTTAGGATCTGATCTCTTGGAAATACACACA
TCTATATATTGTATGAAATAAAACAC-GT-TCGGTATAATTTAATGCCAATTAAATTAAT
TTTATT-AAT-----ACATCGAAGTTA---TGAAATTGTTAGAAAAAAAGAAATATTCTA
AGTGTGACAT-TCTAATAAATATAGTTGTTGGAGGATTTGGAGGATTTGGAGGATTTGGA
GGACTTGGAAGACGT---RAWTGTCCAWKYWMTGWSTATCTTCASYASATRCKA---TGS
ACGGTGCCAACGTTTTTGCCCCAATGTTTGTTCCTAAACCTTTATGYMTCAAGGTTKWKT
WKYKTTWTAATTTTGAAARACAAARTTGGRTGTACATGTTGAATGTATAATCC-ATATTC
GGTTCATCGTTTTTTATTTCAGATATGTGCACCAGGATGTGTATGTA-GACTTGG--TTA
TTTAAGGAATAAAAAGAAGGTA-TGCGTTCC-GCGATCTAAATGCGG-------ATGACT
TTTATAATT-ATTTCATGATTA-TTTTATGATT-GTTCAAC--AATTATTGTATTGTATT
TTA-TCATTCATAAAAATTGT--TATGTTATTATTTT-ATCAGAGGTAAATATATATATG
TATTATTTTCATTATTCATTTTAATAAA------TGAATGGAATAATATCAAGTAAAAAG
-TGATAAAATTATTACATNTNNNNNNNNNNNNNNNNNNNNNNNNNNNNNNNNNNNNN---
-----------------------------------------
>2.2.15 ApiM6 Consensus
------------------------------------------------------------
------------------------------------------------------------
------------------------------------------------------------
------------------------------------------------------------
------------------------------------------------------------
------------------------------------------------------------
------------------------------------------------------------
------------------------------------------------------------
----------------------AGNTA---TGTANNTGTTAGAAAAAAAGAAAT-TTCTA
MSSGTCRYAYGTYWRATAATTAYRRYYGTWKRWRRRTTTRRAGGAWWWRRAGRAWWTGSA
KKMMYWGKRMRACGTAA-RTKCTTYYMWKCWWTK-WKWTYTTYMGWARAWRCRACTTTGK
WYGRKRMMAACRWKWYWKSYCYMRTSTK-GTTCYTRAACCTYYWTSCWTCWAGGTTKRGY
ARYKTTMTMMWTKYGWAAGWMAAMGTTRGATSYACWTGTYGMWTKTATWATYYGAKRWTM
RRKTYAWSRTYTKWTMTYTYRGAWATRYRCAYMWSKATRTRTATGTATGAMWTRR--TWR
TTYAAGGWATAAWWWRAWGSYAATKMRWTYM-RYKWTMTWAATRCMT-CSMAGKWWKRRW
WTTRTWAKW-AWWWMAKRAWTA-TTYTAWGWKT-GWTCAWYYYAATWAWTRTAKTGTRTT
KKA-KSATTYRKARRAWTTGKAGKATKTKRWKRWYTT-RKMAGAGGTAAATRTMYATMWG
TATTAWYTTCWTTAWWSRYYWTRAWAARTG----CCAAYGKWWTWRYMYCAAGGTTGTNC
YAAAMCKWTGAAAKMNARSRGGARTAGTTTTTTATTTTTGAAANNNCAACTTGKANGACC
-----------------------------------------
>4.2.15 ApiM6 Consensus
------------------------------------------------------------
---------------------------------------------------------CGG
CACGACCGATTTTACGA-CACGGTCGTAACG--TTAGATCGAC-CGTATATAAGTTTAAA
GGAAAAAAAGAAAATGCATTCACAGTGCAA-CGTAAGTTCTTTTCT---TCTTTTTTTTC
G--AAAAAAACAACTTTGTTTGAGAAGAACAAGACATGTCTCGTC------------TGG
TTCTTGCCTCCTTCCTT--CTTTTGACAATTTTCTCCATGCGTAAGTAAACGAGATCCAC
TTC-CGCTTTCATTATTTCAAGAGTTAAAGTTAGGATCCGATCTCTTGGAAATACACATA
TCTATATATTGTATGAAATAAAACAC-GT-TTGGTATAATTTAATGCCAATTAAATTAAT
TTATTT-AAT-----ACATCGAAGTT----TAAAATTGTTAGAAAAAAAGAAATATTCTA
AGTGTGACAT-TCTAATAAAAATAATTGTTGGAGGATTTGGAGGATTTGGAGGATTTGGA
GGACTTGGAAGACGT---AAATGTCCAAGCAATG-AGATCTTCAGTAGATGCGA---TGG
ACGGTGCCAACGTTTTTGCCCCAATGTT-GTTCCTAAACCTTTATGCATCAAGGTTGAGT
AGCGTTATAATTTTGAAAGACAAAGTTGGATATACATGTTGAATGTATAATCC-ATATTC
GGTTCATCGTTTTTTATTTCAGATATGTGCACCAGGATGTGTATGTA-GACTTGG--TTA
TTTAAGGAATAAAAAAAAGGTA-TGCGTTCC-GCGATCTAAATGCGG-------ATGACT
TTTATAATT-ATTTCATGATTA-TTTTATGATT-GTTCAAC--AATTATTATATTGTATT
TTA-TCGTTCATAAAAATTGT--TATGTTATTATTTT-ATCAGAGGTAAATATATATATG
TATTATTTTCATTATTCATTTTAATAAA------TGAATGGAATAATATCAAGTAAAAAG
-TGATAAAATTACTACAT------------------------------------------
-----------------------------------------
>12.2.15 ApiM6 Consensus
------------------------------------------------------------
------------------------TTNTTNNNNNNNGNNANANNAANGGNGGATTTTCGG
CACGACNKWTTTTASGA-CACGRTCGTAACG--TTAGATCGMC-CGTRTATAAGTTTAAA
GGAAAAAAAGAAAATGCATTCMCMGTGCAA-CGTAAKTYCTTTCTT---C---TTTTTTT
T-CGAAAAAACAACTTTGTTTGAGAASTACAAAGCGRGATCCAAGACATGTCTCGTCTGG
TTCTTGCCTCCTTCCTT--CTTTTGGCAATTTTCTCCATGCGTAAGTAAACGAGATCCAC
TTT-CGCTTTTATTATTT--GAGGATAAAGTTAGGATCCGATCTCTTGGAAATACACACW
TCTATATATTGTATGAAATAAAACAC-GT-TCGGTATAATTTAATGCCAATTAAATTAAT
TTTATT-AAT-----ACATCGAAGTTA---TGAAATTGTTAGAAAAAAAGAAATATTCTA
AGTGTGACAT-TCTAATAAATATAGTTGTTGGAGGATTTGGAGGATTTGGAGGATTTGGA
GGACTTGGAGGACTTGGTAAATGTCCAAGCAATG-AGATCTTCAGTAGATGCAG---TGG
ACGGTGCCAACGTTTTTGCCCCAATGTT-GTTCCTAAACCTTTATGCATCAAGGTTGAKT
AGCGTTATAATTTTGAAAGACAAAGTTGGATATACATGTTGAATGTATRATCC-ATATTC
GGTTCATCSTTKTTTATTTCMGATMTGTGCACCAGGRTGTATATGTM-SATTWGG-TTAT
ATYAMGGAATWAAAMSAMGGTA-TGCGTTCCCGCAATCTRAATGCCT-CTCAtgATGAGT
TKTATAAWT-ATKTCAWGAKWA-TTWTRKGATT-GTTCAMCTCAMTTATTGTRTTGTRTW
TTA-TCATTCATAMAWATYGT--TATGTWATTATTTTTAYCAGAGGTAAAWAWAWATAWG
TATTATTTYCATTATTCATGYT--TAATAAA---TGWATGGAAWAATWTCAAGTAAAAAG
-WGATAAAATTACTANCCAKTAANGRWATATTCNTCTCGNCCNAANATCACCNNNNTCNC
NCAATANANAAANNNN-------------------------
>13.4.15 ApiM6-Reverse
------------------------------------------------------------
------------------------------------------------------------
------------------------------------------------------------
------------------------------------------------------------
------------------------------------------------------------
------------------------------------------------------------
------------------------------------------------------------
-----------------------------------------TCANNTN--TTNTTNTTAT
TTATAA-NTT-----ACCTCGATGATA---NGAAATTTNNAGAAAAAAAAAAATATTCTA
CGNGNNACTT-TCTNATANATATTTTTGTTGGAGGATNCG-AGGATGGGGGGGATTTGGA
GGACTGGGAAGACAAGGNAAATGTCCAAGCAATG-TTCTCTACAGTAGATGCAC---TGG
GCGGTGCCAACGTCTCTGCCCCAATGTT-GTTCCTAAACCTTTACGCGTCAGGGTTGAGT
AGCGTTTTAATTTTGAAAGACAAAATNGGCTATACATGTGGAATGTATAATCC-CTATTC
GGTTCATCGTTTTTTATATCTGATATGCGCACCAGGANGTATATGTA-GATTTGG--TTA
TTTAAGGAGAAAAAAGAAGGTA-TGCGTTCC-GCAATCTCAACGCCT-CTCGTGATGAGT
TTTATAATC-ATTTCATGATTA-TTTTATGACN-GCACAACTCAATTATTGTATTGTATT
TCA-TCAATCATAAAAAGTGT--TATGTTATTCTGTT-ATC---AGAGGTAAAAANATAT
TTTTATTATCTTCATTCATCATTTTAAAAAA---TGAATGGAATAATATCAAGTAAAAAG
-TGATAAAATTACTACANNNNG--ATATNNNNNNNNNNNANNNNNNNNNNNNNNNNN---
-----------------------------------------
>15.4.15 ApiM6 Consensus
------------------------------------------------------------
--------------------------------------------------------CGGC
ACGACCCGATTCTATGA-CACGGTCGTAACG--TTAGATCGAC-CGTATATAAGTTTAAA
GGAAAAAAAGAAAATGCATTCACAGTGCAA-CGTAAGTTCTTTTCT---TCTTTTTTTTT
--CGAAAAAACAACTTTGTTTGAGAAGAACAAGACATGTCTCGTC------------TGG
TTCTTGCCTCCTTCCTT--CTTTTGGCAATTTTCTCCATGCGTAAGTAAACGAGATCCAC
TTC-CGCTTTTATTATTT--GAGGATAAAGTTAAGATCTGATCTCTTGGAAATACACACA
TCTATATATTGTATGAAATAAAACATAGT-TCGGTATAATTTAATGCCAAATTAAATAAT
TTTATT-AATAAATTACATCGAAGTTA---TGAAATTGTTAGAAAAAAAGAAATATTCTA
AGTGTGACAT-TCTAATAAATATAGTTGTTGGAGGATTTGGAGGATTTGGAGGATTTGGA
GGACTTGGAAGACTTGGTAAATGTCCAAGCAATG-AGATCTTCAGTAGATGCGG---TGG
ACGGTGCCAACGTTTTTGCCCCAATGTT-GTTCCTAAACCTTTATGCATCATGGTTGAGT
AGCGTTATAATTTTGAAAGACAAAGTTGGATATACATGTTGAATGTATAATCC-ATATTT
GGTTCATCGTTTTTTATTTCAGATATGTGCACCAGGATGTATATGTA-GATTTGGATTAT
TTAAGGAATA-AAAAGAAGGTA-TGCGTTCC-GCAATCTAAATGCCT-CTCATGATGAGT
TTTATAATT-ATTTCATGATTA-TTTTACGATT-GTTCAACTCAATTATTGTATTGTATT
TTA-TCATTCATAAAAATTGT--TATGTTATTATTTT-ATCAGAGGTAAATATATATATG
TAC--TATTTTCATTATTCATT-TTGATAAA---TGAATGGAATACTATCAAGTGAAAAG
-TGATAAAATTCATACAT------------------------------------------
-----------------------------------------
>16.1.5 ApiM6 Forward
------------------------------------------------------------
-----------------------------------------------------NNNNNNN
NNNNNNNNNNNNNNNNN-NNCGGTCGTA-CG--TTAGATCGAC-CGTATATAAGTTTAAA
GGAAAAAAAGAAAATGCATTCACAGTGTAA-CGTAAGTTCTTTTCT---TCTTTTTTTTT
TTCGAAAAAACAACTTTGTTTGAGAAGAACAAGACATGTCTCGTC------------TGG
TTCTTGCCTCCTTCCTT--CTTTTGGCAATTTTCTCCATGCGTAAGTAAACGAGATCCAC
TTT-CGCTTTTATTATTT--GAGGATAAAGTTAAGATCTGATCTCTTGGAAATACACATA
TCTATATATTGTATGAAATAAAACATAGT-TCGGTATAATTTAATGCCAATTAAATTAAT
TTTATT-AATAAAGTATATCGAAGTTACAGTAAAGTTGTTTGAAAAAAAGAAATATTCTA
AGTGTGACAT-TCTAATAAATATAGTTGTTGGAGGATTTGGAGGATTTGGAGGATTTGGA
GGACTTGGAGGATTTGGTAAATGTTCAAGCAATG-AGATCTTCAGTAGATGCGA---TGG
ACGGTGCCAACGTTTTTGCCCCAATGTT-GTTCCTAAACCTTTATGCATCAAGGTTGAGT
AGCGTTATAATTTTGAAAGACAAAGTTGGATGTACATGTTGAATGTATAATCC-ATATTC
GGTTCATCGTTTTTTATTTCANATNTGTGCACCAGGATGTGTATGTA-GACTTGG--TTA
TTTAAGGAATAAAAAGAAGGTA-TGCGTTCC-GCGATCTAAATGCCT-CCCAGGATGAGT
TTTATAAT--TATTTCATGATTATTTTATGATT-GTTCAACTCAATTATTGTATTGTATT
TTA-TCATTCATAAAAATTGT--TATGTTATTATTTT-ATCAGAGGTAAATANATATATA
TAT-AANANATTNNTTTTCNTNATCNNNTTAATAAAAGANGAATGGNATATTATTCNNGT
AAANNGATAAAATTNCTNCTTTTAATGATATTCTTTCTTCNNANNNNAAAACNNCTTNCC
NTCNTTNTCAAANN---------------------------
>17.1.5 ApiM6 Consensus
------------------------------------------------------------
---------------------------NTTNNNNNNNNNNNNNAAANNGNNGATTTCGGC
NCGACC-GATTTTACGA-CACGGTCGTAACG--TTAGATCGAC-CGTATATAAGTTTAAA
GGAAAAAAAGAAAATGCATTCACAGTGCAA-CGTAAGTTCTTTTCT---TCTTTTTTTTT
TTCGAAAAAACAACTTTGTTTGAGAAGAACAAAACATGTCTCGTC------------TGG
TTCTTGCCTCCTTCCTT--CTTTTGGCAATTTTCTCCATGCGTAAGTAAACGAGATCCAC
TTC-CGCTTTTATTATTT--GAGGATAAAGTTAAGATCTGATCTCTTGGAAATACACACA
TCTATATATTGTATGAAATAAAACAC-GT-TCGGTATAATTTAATGCCAATTAAATTAAT
TTTATT-AATA-----CATCGAAGTTA---TGAAATTGTTAGAAAAAAAGAAATATTCTA
AGTGTGACAT-TCTAATAAATATAGTTGTTGGAGGATTTGGAGGATTTGGAGGATTTGGA
GGACTTGGAGGACTTGGTAAATGTCCAASCAMTG-RGATCTTCAGTAGATGCAG---TGG
ACGGTGCCAACGTTTTTGCCCCAATGTT-GTTCCTAAACCTTTATGCATCAYGGTTGAGK
AGCGTTRTAATTTTGAAAGACAAARTTGGATGTACATGTTGAATGTRTAAYCC-ATATTT
GATTCATCGTTTTTTATTTCMGATATGTGCACCMGGATGTAKATGTW-GATKTGG-TTAT
TTAASAAATAGAAAAGAAGGTA-TGCGTTCC-RCAATCTgAAaGCCTACcCcTGATGAGT
TKTATAATTCATTTCATGATTAGTTTTRTGATTCGTTCMACtCAATTATTGTATYGTAWT
KTAATCATTCATAAAAAKYGT--TATGTTATTATTTT-ATCagAgGTAAATATAYAYATA
WAYAKTAYTTTCATTMYTCATTATTAAWAAAARATGAATRGAAWAAWATSAAGTARAAAG
CTGRTWAAATTWCTACRTNTTTWYKGCGTTATCGGATGGTTCCGAGNGGGANNCGCNGNN
NGCANCCANNTTNNNAAAAATAANAAAAANNNNANNTNNNN
>18.1.5 ApiM6 Forward
------------------------------------------------------------
----------------------------------------------------NNNNNNNN
NNNNNNNNNNNNNNTCN-ACCGGNNNTT-CG--NNANANCNNC-CGTANATAAGTTTAAA
GGAAAAAAAGAAAATGCATTCACAGTGCAA-CGTAAGTTCTTTTNT---TCTTTTTTTTT
--CGAAAAAACAACTTTGTTTGAGAAGAACAAGACATGTCTCGTC------------TGG
TTCTTGCCTCCTTCCTT--CTTTTGGCAATTTTTTCCATGCGTAATTNAAAGAGATCCAC
TTT-CGCTTTTATTATTT--GAGGATAAAGTTAAGATCTGGTCTCTTGGAAATACACACA
TCTATATATTGTATGAAATAAAACATAGT-TCGGTATAATTTAATGCCAAATTAAATAAT
TTTATT-AATAAATTACATCGAAGTTA---TGAAATTGTTATAAAAAAAGAAATATTCTA
AGTGTGACAT-TCTAATAANTATAGTTGTTGGAGGATTTGGAGGATTTGGAGGATTTGGA
GGACTTGGAAGACTTGNTANNGGTCCCACCNNTGTACATCTNCAGNAGATCCAA---CAA
NNCN--------------------------------------------------------
------------------------------------------------------------
------------------------------------------------------------
------------------------------------------------------------
------------------------------------------------------------
------------------------------------------------------------
------------------------------------------------------------
------------------------------------------------------------
-----------------------------------------
>21.3.15 ApiM6 Reverse
------------------------------------------------------------
-----------------------------TTNTTNNTNTGGANNNNANGNNNANNNTCGG
CANGNCCGATTTTANGA-CACGGTNGGAAAAGTTTAGATCGAC-CGTATATNANTTTAAA
GAGAAAAANGAAAATGCATNNNCAGTGCAAANGTAAGTTTCTTTTT---TTtTTTTTTTT
TcGAAAAAAACAACtCTTTGTGAGAAGAACAAGACAKGTCTCGTC------------TGG
TTCTTSCCTCCTTTCCTTCCTTTTGGCAATTTTCCCCATGNGTAAGTAAACGAGATCCAC
NTTTCGCTTTTATTATTT-GGAGGATAAAGTTAGGATCCGATCTCTTGGAAATACACACA
TCTATATATTGTATGAAATAAAACATAGT-TCGGTATAATTTAATGCCAAATTAAATAAT
TTTATTTAATAAATTACATCGAAGTTA---CGAAGTTGTTAGAAAAAAAGAAATATTCTA
AGTGTGACAT-TCTAATAAA-ATAGTTGTTGGAGGATTTGGAGGATTTGGAGGATTTGGA
GGACTTGGAGGACTTGGTAAATGTCCAAGCAATG-AGATCTTCAGTAGATGCAG---TGG
ACGGTGCCAACGTTTTTGCCCCAATGTT-GTTCCTAAACCTTTATGCATCATGGTTGAGT
AGCGTTATAATTTTGAAAGACAAAGTTGGATATACATGTTGAATGTATAATCC-ATATTC
GGTTCATCGTTTTTTATTTCAGATATGTGCACCAGGATGTATATGTA-GATTTGG--TTA
TTTAAGGAATAAAAAGAAGGTA-TGCGTTCC-GCAATCTAAATGCCT-CTCATGATGAGT
TTTATAATT-ATTTCATGATTA-TTTTATGATT-GTTCAACTCAATTATTGTATTGTATT
TTA-TCATTCATAAAAATTGT--TATGTTATTATTTT-ATCAGAGGTAAATATATATATG
TATTATTTTCATTATTCATTTTAATAAA------TGAATGGAATAATATCAAGTAAAAAG
-TGATAAAATTACTACATTAANGNTNNNNNNNNNNNNNNNNNNNNNNNNNNNN-------
-----------------------------------------
>22.2.5 ApiM6 Forward
------------------------------------------------------------
----------------------------------------------------NNNNNNNN
NNNNNNNNNNNNNNNNN-ACCGGTCGNN-CG--TTAGATCGAC-CGTGTATAAGTTTTTA
GGAGAAAAAGANAATGNGTTCTCACTGCGA-CGCGAGTTCTTTTCT---TCTTTTTTTTT
T-CGAAAAAACAACTTTGTTTGAGAAGAACAAAACGTGACCCGTCACATGTNTGCCCCGG
TCCTTGCCTCCTTCCTT--CTCTTGGCGCTTTTCTCCACGCGNT-CCTNTTTCGCTNCAN
TTT-CGGTTTTNNTATTT--GAGGACTGATCTCNGNTCTGAACTCTTGGAAATACACTGN
TCGATATAAAGCATGAAANAAAAAATTTT-TCGGCAAATTTTATTGCTTTTTTAATTCAT
TTTATT-TAT-----ACAATTGATTTA---AAAAAATGAAAAAAAAAANNAANNATTTTA
AATGAAACAT-TTTGTTGNAGGANTTTGTTGGAGGATTTGGAGGATTTGNCGGATTTGNA
GGACTTGGAGGACGTGNNAGATGTCCAAGANAAG-AGATCNTCGGTGCAAGCGA---TGG
TGGCCCCCAATTTTTCCCCCCCCATGTT-GTTCCAAAACTTTTTAGCATCATGGTTTAGT
ANCATTATNTTTTTGGAAGACGNTGTTGGATGAACCCGTAGAATGCATCACCN-TTTTTC
TGTTCATCTTTTTTTACACCANATNGGTGCACCACGCGNGGTNNAN--GACTTNN--TAT
NAGGNNNNAGATCAAGGNNCTA-NGTGCTCA-CCCG-CAGAATAATG-CNAATGATAAGT
T--ATAAT--ATTTNNAGGNNNG----ANAAGN-NNNGNNNNGAANTANNGTATCGCATC
C-A-CCCCCCCCNTCAATTTA--NNNGNNANTNTANC-AANA-----ANANAAANANANA
ANT-GNNNNNNTTTNTGACATCANTNTACNANNTNANNNNNN-CNNTNCNNGNNNNGANN
GNANNNAN----------------------------------------------------
-----------------------------------------
>24.2.5 ApiM6 Consensus
------------------------------------------------------------
---------------------------------------------------------CGG
CACGACCGATTTTACGA-CACGGTCGTA-CG--TTAGATCGAC-CGTATATAAGTTTAAA
GGAAAAAAAGAAAATGCATTCACAGTGCAA-CGTAAGTTCTTTTCT---TCTTTTTTTTT
T-CGAAAAAACAACTTTGTTTGAGAAGAACAAAGCGAGATCCAAGACATGTCTCGTCTGG
TTCTTGCCTCCTTCCTT--CTTTTGGCAATTTTCTCCATGCGTAAGTAAACGAGATCCAC
TTC-CGTTTTTATTATTT--GAGGATAAAGTTAAGATCTGATCTCTTGGAAATACACACA
TCTATATATTGTATGAAATAAAACAC-GT-TCGGTATAATTTAATGCCAATTAAATTAAT
TTTATT-AAT-----ACATCGAAGTTA---TGAAATTGTTAGAAAAAAAGAAATATTCTA
AGTGTGACAT-TCTAATAAATATAGTTGTTGGAGGATTTGGAGGATTTGGAGGATTTGGA
GGACTTGGAGGACTTGGTAAATGTCCAAGCAATG-AGATCTTCAGTAGATGCAG---TGG
ACGGTGCCAACGTTTTTGCCCCAATGTT-GTTTCTAAACCTTTATGCATCATGGTTGAGT
AGCGTTATAATTTTGAAAGACAAAGTTGGATATACATGTTGAATGTATAATCC-ATATTC
GGTTCATCGTTTTTTATTTCAGATATGTGCACCAGGATGTATATGTA-GATTTGG-TTAT
-TTAAGGAATAAAAAGAAGGTA-TGCGTTCC-GCAATCTAAATGCCT-CTCATGATGAGT
TTTATAATT-ATTTCATGATTA-TTTTATGATT-GTTCAACTCAATTATTGTATTGTATT
TTA-TCGTTCATAAAAATTGT--TATGTTATTATTTT-ATCAGAGGTAAATATATATATA
TATTATTTTAATTATTTATTTTAATAAAAGA---TGAATGGAATAATATCAAGTAAAAAG
-TGATAAAATTACTACAT------------------------------------------
-----------------------------------------
>Italian 1 ApiM6 Reverse
------------------------------------------------------------
------------------TNNNNNNNNAANTTNNTNGGNAAANNACGGCTGNNNCNNNGN
CNCGNNNNGANTNGTNNGGACNNNNGTCGTNAANNTNTAGATCGACTNTANNNNAANNNA
AAANNAANNNAANTGANNAGTGCANTCGCA-GNGCANNNTCATGTT---CTTTTNTTCTT
NTTNCANGANAANNTGAGCTNGNGCNGAGCAGGTCNNGACNNGTC-------TNGTCNNN
NTCTNNCCTCNTTCCTT--NTTNNNNCAATCGTANGCAAGCGNNAGTCAATGCGATNCAC
TTC-NGTTTATGTTATNN--GANGNNNNNGATNTGATCTGATNNCANNNANATACACACA
TNTATATATNGTATGAAATANNACATAGT-TTGGTNTAATTTNAAATCAATTAATTTAAT
TNTNTC-ANN-----NCATNGAAGTNA---TGAANNNGTTAGAAGAAAAGAAATATTNGN
AGCGTGACAT-TNTAATAAATATTGTTGTGGTAGGATTGGGAGGATTGGGAGGATTTGGA
GGACTGGGAGGACGTGGTAACAGTCCAAGCAATG-AGCTGTTCAGTAGATGGGA---GGG
GCGGAGCCATCGTTTTCGCCCCAGTTTT-GTTCCTAAACCTTTATGCATCAGGGTTGAGT
AGCGTTTTAATAAGAAAAAACAAAGTGGGATGTACATGTGGAATGTATAATCC-ATGTTC
GTTTCTTTGTTTTTTATTTCAGATATGCGCACCGGGATGGGTATGTA-GACTTGG--TTA
TTTAAGGAAAAAAAAGAAGGTA-TGCGTTCC-GCGATTGAAGAG-------GGGATGACT
TTTATAATC-ATTTCTTGATTA-TTTTATGATT-GTCAAA--CAATTAATGGAATGTATT
TGA-TCATTCAAAAAAATAGG--TAAGTTATTATTCA-AAC---AGAA--AATAAAATAA
TATTATTTTCTTCATTCATCTTAATAAAAGA---AGAAGGGAGGAATGTCAAGTNGAAAG
-AGATGAAANNACTACNNCNTN--ATGATNTNTNNNNNNNNNNNNNNNNNNNNNNN----
-----------------------------------------
>Italian 4 ApiM6 Reverse
------------------------------------------------------------
------------------------------------------------------------
------------------------------------------------------------
------------------------------------------------------------
------------------------------------------------------------
------------------------------------------------------------
------------------------------------------------------------
------------------------------------------------------------
------------------------------------------------------------
------------------------------------------------------------
------------------------------------------------------------
------------------------------------------------------------
------------------------------------------------------------
-------------------------------TCAGANTACNCC-GTN-NNNNGGT---TA
NTTNNNTT-TAAAAAGAAGGTA-TANAANGA--AGGTTNGCATTCCCTCCCCGGAAGGGT
TTTTTTTTTGAANAAATNTTTC-NTGTATGATT-TTTCAACTCAATACAATTATTGTATT
GTA-TCATTCCNNNTAANAAA--AATGTTATGATATT-ATCTGAGCTGAAAATATATATA
TATTNGNCNTNTCANNNA-----ATAANNNN---TGAN-GGAATNNN--CAANNNNNAAG
-GAA--AANTTNNNNANTNNGANATNTNTNNNNNNNNNNNNNNNNNNNNNT---------
-----------------------------------------
>Carniolan 2 ApiM6 Reverse
------------------------------------------------------------
------------------------------------------------------------
------------------------------------------------------------
----------------------NNNNNNNN-NGNNANTTCTTTTTT---TNTTTTTTTNT
TTTGTNNAAAAAACNNNNNTGAGAAGAACANNANNACTNTTCGTN-------TGGTTGCT
TGCCTCCTNCNTTCNNT--NNNCNATNNTNTNNNNNNGGANNTAAANAAGAACCACCCTC
CTC-TGTTT---TTATTN--GNGGAGAAAGNTNNTATNTTATGTTTTGTNAGNACACAAC
ACTATATAATGTATGAAATAAAACATCGTACTGGTGTAATATTATGCCACCTAAATTAAT
TTTNTT-ATT-----ACATCGAAGCTT---CGAAATTGTTAGAAAAAAAGAAAAAATGTA
AGTGTGACAT-TGTAACATACATAGNTGTNGGNGGATTGGGGGGATTGGGGGGATTGGGG
GGACTGGGGGGACGGGGGGAATGGNCAAGCAACC-AGATATTCAGTTGNTGCGA---TGG
ACGGTGGCAAGGTTTTTGCCCCAATGCC-GTTCCTNAACCCTTATGCATCAAGGCTGAGT
AGCGGTGTAATTTTGAAAGACAAAAAGGGAAGGTCGGGTTGAATGTATAATCC-ATTATC
GGTTCTTCGTTTTTTATTTTTTATTTTTGCACCNGGGCGCCTAGGTA-GACTTGG--TTA
TTTAAGGAATAAAAAGAAAAAA-AGAGTTCC-GCGATTCCAATGCCT-CCCAGGGGGAGT
TTTTTAATT-ATTTCTCGATTT-TTTTTTGATT-GTTCAACACAAATAATGTAATGTAAT
TTA-TCATTCATAAAAAATGG--TATGGTATTATTTT-NTCCGGGGGAAAAAAANNNNAA
TATTATTATCATCATTCATCATAATAAAAGA---AGAAGGGAGGAATANCAAGTNGTAAG
-ANATGAAANTACTACANNNNNTGANNNNTNNNNNNNNNNNNNNNNNNNNNNNNNNTN--
-----------------------------------------
>Carniolan 4 ApiM6 Consensus
------------------------------------------------------------
-----------------------------------------------------NTNNNTN
NNNGNTTNNNTNGNNNGGTTNGCCSGGGCNTNYSTCAGATCGRCCKWACATNAGWTYRMA
GGAWAAAWRGAMMWTKYAYTMGTCARTGCMACGTAARTTMTTWWYTAAATSTTTTTTTTT
TTYKWAWAWACAWCTTTGTTTKRRAAKAACAAMACATGTSATCGT-------CYGGTKCT
TGYCTCSTYYCTYCTTT--YGCCTCGCAMWTTTCTCCMTGCGTAWGTAAMCGAGATMCAA
CYTCCGWKTYWATTATYT--GMGGRWAMRSTTASSATCTGATYTTTYGSWWATAYACMCA
KSTAWMWWWYRYMTGMMWTRWRMCATWRT-TCGRTATAATWKWATGCCAMYTAAATTAAT
TYTATTMATA------CATCGWAGTTA---TGMAWTTRTTAGWAWMAAAGAAATRWWMWA
AGTSTGMCAT-TCTAMTAAAWMWWKYTGTTRSAGSATTTGGAGGAWWTGGAGGRTTYSGW
SGRYKKRKWGGRCGKRSTAAAWGTCCAAGCAAWR-WGATCWWSMRWWGATRYGA---TGG
ACGGWGCCAACGKWTTTSCCCCAATGTT-GTTCCYAAACCTTTWTSCATCAMGGTTGMGY
AKCGWKRTAATTTTGAAAGACAAAGTTGGAWGWMCATGTTGAATGWATAANCC-RWATTC
GGTTYMTCGTTTTTTWTTWYMGWTWTGGGYWYCAGGATGTGKYWSYA-GACTGTG---TA
TKTARGGAATAAAAAGAAGGWA-TGMAAAGA--AGGWYCGCRATGCCTMMCWGRAASGGR
GTTGTATTTTT-TACRWRATTC-WTGAATAWTW-RTKSAASWCAAMRCAAGTAKKRTATT
GTM-TMATTCCTNAAAAAAGA--AATGTTATGATTTT-ATCAGAGGTGAAAATATATATA
TATTATTTTCATTATTCATTTTAATAAAAGA---TGAATGGAATAATGTCAAGTAAAAAG
-TGATAAAATTACTACANNAANGATATNTTNNCNNNNNNNNNNNNNNNNNNNNNNNNN--
-----------------------------------------
