# Supplementary material for: Genome-wide analysis of signatures of selection in populations of African honey bees (Apis mellifera) using new web-based tools
Source: BMC Genomics. 2015 Jul 10;16(1):518. doi: 10.1186/s12864-015-1712-0 (PMC4496815; doi:10.1186/s12864-015-1712-0)
Supplement: Supplementary file 4 — Supplementary alignment 2 (FMRFamide). [file 12864_2015_1712_MOESM4_ESM.fas]

>Ref
GAAATAAATAGAAGATACAGAATTTTTTACACAGTAATATACAAATATATATAATAATAT
ACAACGAACATTCCATTATCTACGAATTTATTAACTATC-ATTTATATA-TATATATATA
T--TCTCTTGGT-TAATTTATTGCTTT-ATTAAA----GATATAAAGCTAAATACAGAA-
ATGTAAAAAAATTATAAATTCAAAC--AAAAATATCAT--TAACACATCATAAT-AGTGT
AAAAT-TTCAATTTTCAATTTAATTAATTTCAATACATTTTGATATTCAATAAATTTTTC
AT--TATATTTTTGATTTCGATAAAAATAT-TTATTTTCA--TTATCACGC-AAAAATCT
TTTATAATTT--CAAAATTAATAATAATTTCAA-GATCTCTTAA-GTATTCAAATAATTA
GTTTTTAACTTC--ACTTTTAAATATGATT--TATTTTTAATGCAATTTATACATACAAA
AAAATATTAAATTCAAAAATAAAGGAATTTTTCTCCAATTAAATCGGAATATTTTTATTA
TTTGAGAAAGAATCTTAATTACTTGAA----GAGAATTTTTTTTTTTT--ATTCTACTTT
CAACTGTTTTC-ATTATTCCGCTTGAAGAATGAGGGGAAACAAATAAAATAAGTGAAAAA
AAGCTTATGACATTTTCAGATATTGATTTATGG-CTTAATCGCAATTTACACATACACTG
GCCTG--CTGTTCGACTATAGGTTCATCGTCTACCCGAAGATAGTCCG-ATTCTTATATC
CACTATCATGT--ATGG--CACATATAGCAACAGTATATTTGACCCTGACTGTAACACTT
GAGAGGTATATCGCAGTAT-GTCATCCCTTACAAGCTAGATCTT---TTTG-TACATATG
GAC-GAGCTCGATTAGCTGTGGCGATTATTTTGATATTT--TCCTTTTTTTACAATTTAC
CAAA-GTAAGTAATTTT-GATATTC-ATTAGATCGAAGTTTGAATAATTCTGTTAATATA
TTTATTATTATTTTTCTTTTCTGCAGATTTTGGGAAATAGAGTACTATCCAGAAACTCAC
TGGAAATACAATATTACCATATATTGCGTGTATCCAGCTGATTTAAGAAGCAACAATTTA
TATATCACACTTTACGTCCACTGGATGTATTTCTTTATTTGTTACCTTTTTCCTTTCCTT
GCTTTAGTGATCTTCAATGTAGCTATTTATCGAAGGGTAAATAAAACAATCTTTTTC
>1.4.15 FMRF Consensus
------------------------------------------------------------
-------------------NNNTNCNCNNNNNNNCNNNCCNNACANGTT-TTAATATATA
TATATTCTTTCTGTGATTTTTTGCTTT--TTAAG-----ATGTAAAATTAAATACAGAG-
GTGTAAAAAAAATATAAATTTCAACC---AAATATCGC--TCACCCATCAGAAC-AGTGA
AAAAT-TTCAAGTTTCGATTGACTTACTGACAATACCCTTTGATGTGCAACAAATTTGGC
AT--TATATTTYGGAGTTCGATAAACATAT-TTTGTTACA--GGATCACGC-AAACGTCT
TATCTAATTT--CAAAATTAATAATAATTTCAA-GATCTCAGGT-GTATTCAAACAATTA
TTGTTTAACTTC--ACTTTTTCATATTCTT--CATTTGTCATGCGCTTTTTTTCACCTAT
TTTATTTGTTTCCCCTCATTCTTCGAGCGGATCTCCGAAAACATCTGAAAGTATAATATA
AAAGAGATAAATTCTCTCCTACTGGAA----AAAATCTTACCCATTTAATAAAAATATTC
CAATTGTATTGGAGTAAAAATCCCGTTATTTGGGGGTTTAAAATTTTTTTGAATGTATAA
ATTGCAATGAGAATGAATCATATTGAAAAGTGAAGTTAAGCGCATTTAAATTGAATACCG
GCCAGGACTAAYGGRASTTATGTTTTGTAACCATACAATGATT-TTTG---CCGGATAAC
GAAAATAAAAT--TTGGTACCGAAATCAAAACAATATAATGAACAATTTATGGAA-ACCA
GAGGGGC---TTGAAATCA-ATTGAAATTGAAAATTGAAATTTTACACTATGTAGATGTG
GTCAGAGCTAGTTTTGCTGTGACTAATATTTTTTTACAT--TCCTGTATTTAGCCTTTAA
CACCNNTAAGAAGCAATAAATAACC--NGAGAGAAATATTTANANATNTNN---------
------------------------------------------------------------
------------------------------------------------------------
------------------------------------------------------------
---------------------------------------------------------
>2.2.15 FMRF Consensus
------------------------------------------------------------
------------NNNNNNNNNNNNNNNNNNNANACNNNNNNNNTATATA-TATATATATA
TA-TCTCTCGGT-AAATTTATTGCTTT-ATTAAA----GATATAAAGCTAAATACAGAA-
ATGTAAAAAAATTATAAATTCAAAC--AAAAATATCAT--TAACACATCATA----GTGT
AAAAT-TGCAATTTTCAATTTAATTAATTTCAATACATTTTGATATTCAATAAATTTTTC
AT--TATATTTTTGATTTCGATAAAAATAT-TTATTTTCA--TTATCACGC-AAAAATCT
TTTATAATTT--CAAAATTAATAATAATTTCAA-GATCTCTTAA-GTATTCAAATAATTA
GTTTTTAACTTC--ACTTTTAAATATGATT--CGTTTTAAATGCTTTTTATACATACAAA
AAAATATCCACTTCAAAAATAAAGGAATTTTTCTCCAATTGAATCGGAATATTTYTATTA
TTTGAGAAAGAATCTTAAATACATGAA----GAGAATTTTTTTTTTATAAATTCTCYTTT
CAATTGGGTTC-AATATTCCGCTTGAAGAAAGGGGGGAAACAAATAGCACGAGAGAAAAA
AANCTTANGACATTTTCAGATATTGATTTATGG-ATTAAACGCTATTTACAYACTCACGG
GCCCG--CGGAACTACTATAAATTCTTCAACTACCCAAAAATTGTNCG-AGTSWTATATC
CAMWATCWWKT--WTGG--YACATMTAGCAACWNWGKATTTGACCCTGRCKGWAACACTT
GAGAGGTATMTCGCARTAT-GKCATCCCKWACAWTGTACACYYT---TTTGATRCRTATG
GRC-GAGCTCGRTTAGMTGTGGCGATTTTTTTGATATYT---KCYTTTTTTWMNAWATCC
CAAA-GWAAGYAATANN-TAWACTCNAGAGAATSGAAGTANKA-TATCTCTGTGNNN---
------------------------------------------------------------
------------------------------------------------------------
------------------------------------------------------------
---------------------------------------------------------
>4.2.15 FMRF Consensus
------------------------------------------------------------
---------------------------------ATATAT-ATATATATA-TATATATATA
T--TCTCTCGGT-TAATTTATTGCTTT-ATTAAA----GATATAAAGCTAAATACAGAA-
ATGTAAAAAAATTATAAATTCAAAC--AAAAATATCAT--TAACACATCATAAT-AGTGT
AAAAT-TTCAATTTTCAATTTAATTAATTTCAATACATTTTGATATTCAATAAATTTTTC
AT--TATATTTTTGATTTCGATAAAAATAT-TTATTTTCA--TTATCACGC-AAAAATCT
TTTATAATTT--CAAAATTAATAATAATTTCAA-GATCTCTTAA-GTATTCAAATAATTA
GTTTTTAACTTC--ACTTTTAAATATGATT--CATTTTTAATGCAATTTATATATACAAA
AAAATATTAAATTCAAAAATAAAGGAATTTTTCTCCAATTAAATCGGAATATTTTTATTA
TTTGAGAAAGAATCTTAATTACTTGAA----GAGAATTTTTTTTTTTTT-ATTCTACTTT
CAATTGTTTTC-ATTATTCCGCTTGAAGAATGGGGGGAAACAAATAAAATAAGTGAAAAA
AAGCTTATGACATTTTCAGATATTGATTTATGG-CTTAATCGCAATTTACACATACACTG
GCCTG--CTGTTCGATTATAAGTTCATCGTCTACCCGAAGATAGTCCG-ATTCTTATATC
CACTATCATGT--ATGG--CACATATAGCAACAGTATATTTGACCCTGACTGTAACACTT
GAGAGGTATATCGCAGTAT-GTCATCCCTTACAAGCTAGATCTT---TTTG-TACATATG
GAC-GAGCTCGATTAGCTGTGGCGATTATTTTGATATTT--TCCTTTTTTTACAATTTAC
CAAA-GTAAGTAATTTC-GATATTC-ATTAGATCGAAGTTTGAATAATTCTGTAA-----
------------------------------------------------------------
------------------------------------------------------------
------------------------------------------------------------
---------------------------------------------------------
>12.2.15 FMRFConsensus
-----------------------------------NNNNNNCCNNNNNNNNNNNNCNNNN
CNCANNNNNNNNANNNNNATANCNNNCNCTCTANNTATATMTAYATATA-TATATATATA
TATATTNTCTCC-NGGTTAGTNNNATCGCNNNAAAAGGGATATAWCGNNAAACACAGAAN
ATSTAAAAAAATYGTRCNCGCMCACA-AAAAATATCTT--NCACNCCTCRTRAG-GGWGR
AMATK-CTSNGTTYTCCCTCTCNWGTGTYNCAACMCRKKTMGATWCTCWATRAATTTTCT
CGCGYATATTTKRRRTGGGGANAAAARWATYKTWYTWTCT--YTCTCGCGCAAATRTNYT
TATACN-YTW--CMAAGCNARTCAGTRTTTSTR-GWYCYCKYGA-KTCNTCMAWAAATGA
GTWTYTRAMTMY---RYYWTAARCATTTTTTTCCTTWTTTGWGCAKTYTMCCCNCACAMM
AMRAKTTNAAATTNAAAAAAARGGGAGTKTWKMCCAAAAAAAATNGGAAYYTTTTTATTN
KTKGRGRAAGAATTTTAATTACGAGAA----GAGAATTTTTTTTTTTT--ATTCTACTTT
CAATTGTTTTC-ATTATTCCGCTTGAAGAATGAGGGGAAACAAATAAAATAAGTGAAAAA
AAGCTTATGACATTTTCAGATATTGATTTATGG-CTTAATCGCAATTTACACATACACTG
GCCTG--CTGTTCGACTATAAGTTCATCGTCTACCCGAAGATAGTCCG-ATTCTTATATC
CACTATCATGT--ATGG--CACATATAGCAACAGTATATTTGACCCTGACTGTAACACTT
GAGAGGTATATCGCAGTAT-GTCATCCCTTACAAGCTAGATCTT---TTTG-TACATATG
GAC-GAGCTCGATTAGCTGTGGCGATTATTTTGATATTT--TCCTTTTTTTACAATTTAC
CAAA-GTAAGTAATTTC-GATATTC-ATTAGATCGAAGTTNGAATAATCNGTNAANN---
------------------------------------------------------------
------------------------------------------------------------
------------------------------------------------------------
---------------------------------------------------------
>13.4.15 FMRF Consensus
------------------------------------------------------------
NNNNNNNNNNNNNNNNNACNNNNNTTNTATATATATATATATATATATNATATANATATW
TNTACNCTCGSG-KAATTWWTAATGCNTTWAAWG----ATAWTWAWGCTAACWCCCGCAA
ATGTRGCAMGTTWTTTGTCACACCM----ATATATTTTTGTCACGGAYRTACAT--GNGG
CGAWT-TYYCWCTSAAGTGTTACWGWCRGKGYMAAAYTTTCKGTA-KMAATAKRTSYCWY
MC---ATRAKKGTGGATATRAGAMAMRRAATWTYTTYGGGGKNCRWYRCRC--AAAWAWT
TTWACAGYWGSCCCARTKTATRTGTAATTKCAA-GATTWMSCCMTAAATCWATATMTGAA
AATKTCAYACRC---TTTYTTWCWCTKATT--TTWTTTKTKTSCCCTCWTTCYYYAMGSG
GRATWRTGAAMMYMMWTGAWARWRGARTAWTYAAAAAAAAAATTC-----YCTYCAWKTA
TWTAAGAGTCTYTCYCWMATAAWAAAAATAWKSSGATWTWWTTGGAGARAAAWWYMYTTW
YWTTTGWATTY-AATATTTTTTTKTAKGKAWAAAKKGCAWYAAAAAWRAWWMRTRWWWAA
AAGYGWAGWWMAAAAYYAAWTATTTRWATAYKTAWGAGATMTTGAWNTTATTATTAWTT-
--TTGWRATTATAAAAAAWTTTTTGGCCGTGATAAWRAARATARTATR-TTTYTTATATC
CACTATCATGT--ATSR--CACATATARYRAMARAWTWWTTGACYCTGACYGWAACRCWT
KRRARRTWWATYRMAKTRT-RWMATYSCTTACAARYTWKAYCYT---WTTR-TACATATG
GAC-GAGCTCGATKWGYNRAAGARATTWTTT-GWTATTT---TCCTGATTTAMAATTTTY
YTAM-GTWAGYARKWTY-KAKMTTY--ATAGCTTKAAG--AAACKMNTNRATTAACY---
------------------------------------------------------------
------------------------------------------------------------
------------------------------------------------------------
---------------------------------------------------------
>15.4.15 FMRF Consensus
------------------------------------------------------------
---------------------------------ATATAT-ATATATATA-TATATATATA
T--TCTCTCGGT-TAATTTATTGCTTT-ATTAAA----GATATAAAGCTAAATACAGAA-
ATGTAAAAAAATTATAAATTCAAACC-AAAAATATTATCATAACACATCATAAT-AGTGT
AAAAT-TTCAATTTTCAATTTAATTAATTTCAATACATTTTGATATTCAATAAATTTTTC
AT--TATATTTTTGATTTCGATAAAAATAT-TTATTTTCA--TTATCACGC-AAAAATCT
TTTATAATTT--CAAAATTAATAATAATTTCAA-GATCTCTTAA-GTATTCAAATAATTA
GTTTTTAACTTC--ACTTTTAAATATGATT--CATTTTTAATGCAATTTATACATACAAA
AAAATATTAAATTCAAAAATAAAGGAATTTTTCTCCAAATAAATCGGAATATTTTTTTTA
TTTGAGAAAGAATCTTAATTACTTGAA----GAGAATTTTTTTTTTTTTTATTCTACTTT
CAATTGTTTTC-ATTATTCCGCTTGAAGAATGGGGGGAAACAAATAAAATAAGTGAAAAA
AAGCTTATGACATTTTCAGATATTGATTTATGG-CTTAATCGCAATTTACACATACACTG
GCC-G--CTGTTCGACTATAAGTTCATCGTCTACCCGAAGATAGTCCG-ATTCTTATATC
CATTATCATGT--ATGG--CACATATAGCAACAGTATATTTGACCCTGACTGTAACACTT
GAGAGGTATATCGCAGTAT-GTCATCCCTTACAAGCTAGATCTT---TTTG-TACATATG
GAC-GAGCTCGATTAGCTGTGGCGATTATTTTGATATTT--TCCTTTTTTTACAATTTAC
CAAA-GTAAGTAATTTC-GATATTC-ATTAGATCGAAGTGTGAATAATTCTGTAA-----
------------------------------------------------------------
------------------------------------------------------------
------------------------------------------------------------
---------------------------------------------------------
>16.1.5 FMRF Consensus
------------------------------------------------------------
-NNNNNNNNNNNNNNNNNNNNNCATANNNANGANTTTATAACCTNTYNN-TATATATATA
TMTTYYYTCNNGGNGGNNNAGNGGCTGCTTTCTARA-AGATATGNRCTWAACNACACAAG
ATGTRAAAANATTATTNCTTCNCACMCAAAATYATCWY--YAACACATCAYAAAAGRGGN
AAAANCTNCRWTTSGCATAATAAATANCTTCACAMCAYKTTGAKMTNCAAAAAATTYTTC
AT--TATATTKTTGAGTTCKATAAAAATAT-TTTTTTTCW--KTATCCCGC-AAAAWTYT
TTTATAWTTT--CAMAANTAATAATAWYTTCNN-GACCTCNGAA-GTANTCAAATAANTW
GTTTTYAACCCC--MCTWWWAAAGATGANT--CATTTTTACAGCRYTTTYTNCCTACAAA
AAAWTATKTTMCYCMAAAATAAAGGARTTTTTCTCCRAATWMAGMKGAAWWTWTTTWTWA
TWKGAGAAATWTTYTYTATTTCTTGAA----GAGAATTTTTTTTTTT---ATTCTACTYT
CMMYTGTTTTS-ATKATTCCGCYYSAAGAATGAGGGGAAACAAATAAAATAAGTGAARAA
AAGCYTATGACAWTTTCWSATMTTGATTTRTGG-SKTRRTCGCAATTTAYWYATACRCTG
GCCTG--STGTTCGACTATAAGWTCATCGTCTACMCGAARAWARTCCG-AKYCTTRTATC
CACTAWCATGT--ATGGTTCRCATATAGCAACAGTATATTTGACCCTKRCTGTMACACWK
GAGWGGTRTATCGCAGTATCGTCATCCCTTACAAGCTAGGATCT---KKTKGTRCATATG
GWS-GAGCTCRATTAKYTGTGGCGATTRYTTTGAYATTT--WCCTYTTTTWASMATTTAC
YAAW-SYAMGWRATTTC-GATATTC-ATTAGATCGAAGTTNGAATAATTCNNTNNTG---
------------------------------------------------------------
------------------------------------------------------------
------------------------------------------------------------
---------------------------------------------------------
>17.1.5 FMRF Consensus
----------------------------------------------------NNNNNTCC
CCCAGANNCNNNCCAAAAAAAAANAANTTATAACTTTCTNTCAKATATA-TATATATATN
TYTYYYCTGGGGGTNNTTTATTGCTTT-ATTARR----GATATARAGMWAAATASAGAAA
TTGYAAAAAAATTAYMAAYTCAAACA-ARAGATMTCAT--WAACACRTCAWAAWGAGTGT
AAAWT-TGCRRKTTTCAATTTAATKAATTTCMAYACATKTKGATATTCAAKRGKTTTTWC
AT-ATATATTTKTRWTTKCGMYAAAAAATATTTATTTTYMATTTATCATCGCAAAAWTYT
TTTRTAATTTGACAAAATWWATAATAMTTTCARCGRTCTCTKAG-GTWTTCAAATAATTA
GTTTTYMMCTWC--ACTTTTAAATRRGATT--CKTTTWTARTKTTTTTTAYACWTTCAAA
AAWAYWYCMMYYTCWAAAAWARRGGAATTTTTCYCCMMTTWWRTSGGAAWATTTWTATTA
TTTGAKMTMKWMTCTKATTTACRAGGA----GAGAATTTTTTTTTTWT--ATTYYMCYGT
YAATTGKKWTC-ATTATYCCGCTTKAWGARWGRGGGGRAACAWWTARAAKRAGWGAAWAR
AAKCTTRTGASATTTTCAGAYATWGATTTRWGG-YKKRAYCGCMATTTACACAYAYACTG
GMCTG--STGTTYGACTATWAGTTCWTCRWCYAMCMGAWKWTRSYMSGGATTSTYAWATM
YACTWTYATGT--AYRR--MACAWAWARMAAYARWATRTYTGASCMTGACTGTAACACTT
GAGAGGTATATCGCAGTAT-GTCATCCCTTACAAGCTAGATCTT---TTTG-TACATATG
GAC-GAGCTCGATTAGCTGTGGCGATTATTTTGATATTT--TCCTTTTTTTACAATTTAC
CAAA-GTAAGTAATTTC-GATATTC-ATTAGATCGAAGTTNGAATAATTCNGTNAAN---
------------------------------------------------------------
------------------------------------------------------------
------------------------------------------------------------
---------------------------------------------------------
>18.1.5 FMRF Con
------------------------------------------------------------
--------------NNNNNNNNNNNNNNNNNNNNNNNNTTTNANNGAAT-TATTCNAACT
TCGATCTAATGAATATCGAAATTACTTACTTTGG-------TAAATTGTAAAAAAAGGAA
AATATCAAAATAA--TCGCCACAGCTAATCGAGCTCGTCCATATGTACAAAAAG----AT
CTAGCTTGTAAGGGATGACATACTG-CGATATACCTCTCAAGTGTTACAGTCAGGGTCAA
ATATACTGTTGCTA--TATGTGCCATACATGATAGTGGAT----ATAAGAATCGGACTAT
CTTCGGGTAG---ACGATGAACTTATAGTCGAACAGCAGGCCAGTGTATGTGTA-AATTG
CGATTAAGCCAT--AAATCAATATCTGAAA--ATGTCATAAGCTTTTTTTCACTTATTTT
ATTTGTTTCCCCTCATTCTTCAAGCGG-AATAATGAAAACAATTGAAAGTAGAATAAAAA
AAAAAAAAATTCTCTTCAAGTAATTAA----GATTCTTTCTCAAATAATAAAAATATTCC
GATTTAATTGGAGAAAAATTCCTTTATTTTTGAATTTAGGATTTTTTTGTATGTATAAAT
TGCATTAAAAATGAATCNTATTTAAAAGNGAAGTTAAAAA-CTAATTATTT-GAATACTT
AAGAG-ATC-TTGAAATTATTAYTAATTTTGWAATTATAAAAGAATTT-TSCGYGATAAT
GAAWATRMAYA-TTYKKATYGGA--RATMAAWRMARWAATGAAAMAWTTGTAGATCACAY
CARM-WYGYMYWRAMRYTCCTWAAAAGTKGAAAAKCGMRRTTTT----CCAYTAT-TAYR
R-T-GWRTTWAYGAAMYYTKKGKKWGAWKYYGGGAATTT--TTTTACATYTTMTGKCTKW
RGCY-YWNAAATMKWSG-RACAANC-RCWATMRCKYAAYYKWSNWGTWWWMTYWMWCTAC
TTATAYTWCTGCCARGAKCTCRATRWRKTYTCWAATCKAYTGKCCNSNYTGSGSKTNANC
RGCGGTGNCAN-------------------------------------------------
------------------------------------------------------------
---------------------------------------------------------
>21.3.15 FMRF Consensus
---------------------------------------------------TNNNNNNNN
ANNCCCNCNNCATATNTANGAATTTATTAACTAYCATNN-ATATATATA-TATATATATA
T--TCTCTCGGT-TAATTTATTGCTTT-ATTAAA----GATATAAAGCTAAATACAGAA-
ATGTAAAAAAATTATAAATTCAAAC--AAAAATATCAT--TAACACATCATAAT-AGTGT
AAAAT-TTCAATTTTCAATTTAATTAATTTCAATACATTTTGATATTCAATAAATTTTTC
AT--TATATTTTTGATTTCGATAAAAATAT-TTATTTTCW--TTATCACGC-AAAAATCT
TTTATAATTT--CAAAATTAATAATAATTTCAA-GATCTCTTAA-GTATTCAAATAATTA
GTTTTTAACTTC--ACTTTTAAATATGATT--CRTTTTTAATGCWWTTTATACATACAAA
AAAATATTAMATTCAAAAATAARGGAATTTTTCTCCAATTAWATCGGAATATTTTTATTA
TTTGAGAAAGAATCTTAATTACTTGAA----GAGAATTTTTTTTTTTTT-ATTCTMCTTT
CAATTGTTTTC-ATTATTCCGYTTGAAGARWGRGGGGAAACAWWTAAAATRAGTGAAAAA
AAGCTTAWGACATTTTCAGATATTGATKWAKGG-CTTAATCGCAATTTACACATACACTG
GCCTG--CTGTTCGACTATAARTTCATCGTCTACCCGAAGATWGTCCG-ATTCTTATATC
CACTATCATGT--ATGG--CACATATARCAACWRTATATTWGACCCTGACTGTAMCACTT
GAGAGGTATATCRCWGTAT-GKCATCCCKWACAWGCTMGMTCTT---TTKG-TRCRTATG
GRC-GAGCTCGRTTAGCWGTGGCGATTATTTTRATATTTCTTCCTTTTTTTACAATTTMC
CAAARTAAAGYAATTTC-KATATTCGATTAGATCGAAGTTTGAATAATYYGNNANAW---
------------------------------------------------------------
------------------------------------------------------------
------------------------------------------------------------
---------------------------------------------------------
>22.2.5 FMRF Consensus
---------------------------------------------------------NNN
NNNNNNNNNNNCNNNNNNANANNNAAANAATTNTAANNTNCNNTNWATA-TATTCNNATN
TNTNCTCTNGKGTAARTTNANAGCTTTTYTNCGG-------NNAAANKYAWAAAACRGGA
AWGTAAMAAAWTA--TCNCTNYCGMWMATCGAGCTCGTCCACAYRTACAAAAAR----RT
NTARWTTGYWWTGGWYGACATACTG-CGATAYACCTCTCWGGKGTTWCMGTCAGRGTCAA
MTWTATTGTTKRTA--TAYGTGCCATACATKWTAGTGGAY----ATYAKMAYCGGACTWT
YTTYGGGTAG---ACGATGAAYTTATAGTYSMMCAGCMGSCCAGTGTWTGTGTA-AATTG
CGATTWARCCMY--AAATCAAWATMTGAAA--AWGTCWTAWGSYTTTTTTCACTTAYTTT
ATTTGTTTCCCCTCMWTMWTCAAGSGG-RWTWWYKMMAACAAWWKARRGWARAWTAAAAA
AAAAAAAAATTCYCTTCAAGWAATTAA----RATTCTTTCTCAAATAATAAAWATAYTYY
SAWTTRWTTKSARAAAWMYKCYTKTAKWTTKRRRKKWAAYAWWTWTWWKWAKGKAWAAAW
WGCATTAWAAMWKWWTCAKATWTWRAWKTRRRGYTWAAWMRCTAATTTAYWYRTACACTK
GMSWG-MTS-TTSRAMTWWWWRTTMATYKTSWAMYYRWARAWARTYYK-WKYSTKATAWY
SAMWATMAWKW-WTKKYAYMKAW---WKCAAMARTATAWTTGAMMMWGWYTGTWRCAYWY
SAGAGRTRTATYGMARTWTRTY-AWMYYTKAMAAKYKARATYTW----YYYSTAYATATG
GAY-GWGCTMGATKAGMTKTGKGGATTATTTKGATATWT--WMYTTTTTTTACAWTTTAC
CRRW-KTAAGYAATTTY-KAYATYC-WTTAGATNGAAGCRAT-TAATTYACYGAAT----
------------------------------------------------------------
------------------------------------------------------------
------------------------------------------------------------
---------------------------------------------------------
>24.2.5 FMRF Consensus
------------------------------------------------------------
---------------------------------ATTTAT-ATATATATA-TATATATATA
T--TCTCTCGGT-TAATTTATTGCTTT-ATTAAA----GATATAAAGCTAAATACAGAA-
ATGTAAAAAAATTATAAATTCAAAC--AAAAATATCAT--TAACACATCATAAT-AGTGT
AAAAT-TTCAATTTTCAATTTAATTAATTTCAATACATTTTGATATTCAATAAATTTTTC
AT--TATATTTTTGATTTCGATAAAAATAT-TTATTTTCA--TTATCACGC-AAAAATCT
TTTATAATTT--CAAAATTAATAATAATTTCAA-GATCTCTTAA-GTATTCAAATAATTA
GTTTTTAACTTC--ACTTTTAAATATGATT--CATTTTTAATGCAATTTATACATACAAA
AAAATATTAAATTCAAAAATAAAGGAATTTTTCTCCAATTAAATCGGAATATTTTTATTA
TTTGAGAAAGAATCTTAATTACTTGAA----GAGAATTTTTTTTTTTTTTATTCTACTTT
CAATTGTTTTC-ATTATTCCGCTTGAAGAATGGGGGGAAACAAATAAAATAAGTGAAAAA
AAGCTTATGACATTTTCAGATATTGATTTATGG-CTTAATCGCAATTTACACATACACTG
-CCTG--CTGTTCGACTATAAGTTCATCGTCTACCCGAAGATAGTCCG-ATTCTTATATC
CACTATCATGT--ATGG--CACATATAGCAACAGTATATTTGACCCTGACTGTAACACTT
GAGAGGTATATCGCAGTAT-GTCATCCCTTACAAGCTAGATCTT---TTTG-TACATATG
GAC-GAGCTCGATTAGCTGTGGCGATTATTTTGATATTT--TCCTTTTTTTACAATTTAC
CAAAAGTAAGTAATTTTCGATATTC-ATTAGATCGAAGTTTGAATAATTCTGTAA-----
------------------------------------------------------------
------------------------------------------------------------
------------------------------------------------------------
---------------------------------------------------------
>Italian 1 FMRF Consensus
------------------------------------------------------------
---------------------------------NNNNNNNNNNNNNNNN-NNNNNNNN--
---NTTNNNNNNNNNNNNNNNNNNNNNNNNNNNN-------NNNNNANGANNNNNNTTNA
ATNNNANNNANNA--NNNNAATNNNCCCTCNTCCCCCTCCCCCAGCACAACAAN----N-
CTTTTTNGTAGTGGAGGATGACCTG-CTGTCTACCCCCCCTGAGGTGCAGCAAGGGTGGA
ATAATNTGTTGCTG--TATGTGCCGCACATGATGGTGGAT----NTTATAACCGGACTAT
CTTCTGGTAG---ACGACGAACCNACAATCGACCAACAGGNCAGTGTTTGTGGA-AATTG
CTATTAAGCCAT--AATTCATTATCTGAAA--AAGTTGTCATCTTCTTTTTTNCTATTAT
ANTNGTTNCCCCCCCTYCTTCAASCGG-AGKAATGAARMCMRSTGAARGKAGAATAAAAA
AAAAAA--ATTCTCYTCAAGTAATWAA----KAWTCTTYCTCAAATAATAAAAAWATTCC
KAYTWWWTWGKWGAAAAATTCCTTTATTTTTKAAKARWWTATTWTTTTGTWKGTATAAAT
RSYRYWAAAAATAAATCATAKWTAWAAGTGRAGTTRAAAA-CTAMTTATTTTGWWTACTT
MWGAS-RTCGTTGWWATTATTATTRATTTTSAWMTTAYMAAAGATTTT-TKCGTGMTAWT
GMAMMWAAATAATWTKTAYCRCMTNMRTNAAANTGATRATGARACGTTTRYGTRTMM--C
CNRR-GTGKGTTRGCGGYN----AATNTGGCCCCNTGNNGTTTT----RCGSCAC-TATG
R-Y-GAGGTGGNCAAGCTCTTGTNGNNNNGGNGAATTCT--TTTNACANCTCCCNCNNNT
NNCC-CNCT----TNCC-NNCAGTA-ANGNNANTNNNATATTCCACCANGNACNAAGT--
TTTGAATTCANANANNNGATTNATNAATATCTNNTNTATCGGNGGGNTCNTGGGGNGAAC
N-----------------------------------------------------------
------------------------------------------------------------
---------------------------------------------------------
>Italian 4 FMRF-Reverse
----------------------------------------------------NTTCNNNN
NNANNNCNNNNNNATNANNTANNNAATTTATTAACTNNTCATNNAGATA-NNTANATNTN
T--TCTCNTGGN-TAANNNANTGCNTTTATTAAA----GATATAAAGCTAAATACAGAA-
ATGTAAAAAAATTATAAATTCAAAC--AAAAATATCAT--TAACACATCATAAT-AGTGT
AAAAT-TTCAATNNTCAATTTAATTAATTTCAATACATTTTGATNNTCNATANATTTTTC
AT--TATATTTTTGATTTCGATAAAAATAT-TTATTTTCA--TTATCACGC-AAAAATCT
TTTATAATTT--CAAAATTAATAATAATTTCAN-GATCTCNTAA-GTATTCAAATAATTA
GTTTTTAACTTC--ACTTTTAAATATGATT--TATTTTTAATGCAATTTATACATACAAA
AAAATATTAAATTCAAAAATAAAGGAATTTTTCTCCAATTAAATCGGAATATTTTTATTA
TTTGAGAAAGAATCTTAATTACTTGAA----GAGAATTTTTTTTTTTT--ATTCTACTTT
CAACTGTTTTC-ATTATTCCGCTTGAAGAATGAGGGGAAACAAATAAAATAAGTGAAAAA
AAGCTTATGACATTTTCAGATATTGATTTATGG-CTTAATCGCAATTTACACATACACTG
GCCTG--CTGTTCGACTATAGGTTCATCGTCTACCCGAAGATAGTCCG-ATTCTTATATC
CACTATCATGT--ATGG--CACATATAGCAACAGTATATTTGACCCTGACTGTAACACTT
GAGAGGTATATCGCAGTAT-GTCATCCCTTACAAGCTAGATCTT---TTTG-TACATATG
GAC-GAGCTCGATTAGCTGTGGCGATTATTTTGATATTT--TCCTTTTTTTACAATTTAC
CAAA-GTAAGTAATTTT-GATATTC-ATTAGATCGAAGTTGAATTCNNTNANNNNNNNNN
NNNNNNNNNNNNNNNNT-------------------------------------------
------------------------------------------------------------
------------------------------------------------------------
---------------------------------------------------------
>Carniolan 2 FMRF-Reverse
------------------------------------------------------------
------------------------------------------------------------
------------------------------------------------------------
------------------------------------------------------------
------------------------------------------------------------
-----------------------NCACTCTATTATTCTCG--TTCTCNGGGCAAGAATTT
TCTACGATTT--NAAGATTAAAAAAAATTTCCA-ACCTCTGTNAAGTTTTCAAAAAAAAN
CGTTNTAAAACCTCAATTANAAATATGTNAAAA-TTTCATNAGCNATTTATACACACAAA
AAAATTTAAATCNCAAAAAAAAAAAANTTATTCCCCAAATAAATGGGAANTTTTTTTTTA
ATTGAGAAANATTTTTAAATACNTGAA----GAGNNTTTTTTTTTTTT--ATTCTACTTT
CAACTGTTTTC-ATTATTCCGCTTGAAGAATGAGGGGAAACAAATAAAATAAGTGAAAAA
AAGCTTATGACATTTTCAGATATTGATTTATGG-CTTAATCGCAATTTACACATACACTG
GCCTG--CTGTTCGACTATAGGTTCATCGTCTACCCGAAGATAGTCCG-ATTCTTATATC
CACTATCATGT--ATGG--CACATATAGCAACAGTATATTTGACCCTGACTGTAACACTT
GAGAGGTATATCGCAGTAT-GTCATCCCTTACAAGCTAGATCTT---TTTG-TACATATG
GAC-GAGCTCGATTAGCTGTNGNGATTATTTNGATATTT--TCCTTTTTTTACAATTTAC
CAAA-GTAAGTAATTTN-GATATTC-ATTAGANNGNAGNNGNATAATTCNNNNNNNNNNN
NNNNNNNNNNNNNNNNNNNN----------------------------------------
------------------------------------------------------------
------------------------------------------------------------
---------------------------------------------------------
>Carniolan 4 FMRF Consensus
------------------------------------------------------------
--------------------------------ATAAATNNTNNTATAAA-TANANNAN--
---ATTTAAAAGAGAAGANAAAAACTTATTTTA--------TAAATACAAAASAGATTAA
ATAAYTATATKTMMTTNTTTWATKYTWATMGAKCTMKYCCTKKTAY-TWCTWTT----AA
ANAANTTKWTMGRRATSASATACTG-CRATATACSYCTMAARWRYTACAGTCCSGGTCAA
AYTYTYTAAARAAAAATMTSTRCSTTRCATGMTWGTGGAT----RTWRRAAWCGGAYTWT
AYYYRSRTTR---ACGATGRAYWMRTWGTCGRACAGCAGGCCAGTGNATGTGNA-AATTG
CGATTAAGCCAT--AAATCANTATCTGAAA--ATGTCATWAGCTTTTTTTCACTTATTTT
ATTTGNTTCCTCTTATTTTTCANGCGG-AATAAAAAAAACAGTTGAAAGTATAATAAANA
AAAA--------------------------------------------------------
------------------------------------------------------------
------------------------------------------------------------
------------------------------------------------------------
------------------------------------------------------------
------------------------------------------------------------
------------------------------------------------------------
------------------------------------------------------------
------------------------------------------------------------
------------------------------------------------------------
------------------------------------------------------------
---------------------------------------------------------
