# Supplementary material for: Genome-wide analysis of signatures of selection in populations of African honey bees (Apis mellifera) using new web-based tools
Source: BMC Genomics. 2015 Jul 10;16(1):518. doi: 10.1186/s12864-015-1712-0 (PMC4496815; doi:10.1186/s12864-015-1712-0)
Supplement: Supplementary file 5 — Supplementary alignment 3 (NADH). [file 12864_2015_1712_MOESM5_ESM.fas]

>NADH sequence from WEbb
TTATACATATTCATATATTTTTATATTAGATAAATATGTCTATATAAAATACATATATTG
GATTATATTCATTATATTGATATCGATTAATATAAGTATAAATACGATTATAAATAACTT
TTAACAATCACTAAAATAAAAGAAAATTACTTTATTTGAATAATTATCTATTAAATTATT
TATGAAATTTACTTCAATTAATTATATATATTGATTAATGTTAAAAAAATAATTATATAT
GTATTGTTAATGTTAATAATGTATATAATGTATCGATTAATCGATAGTTCTGTCCTATCC
ATGATAGGGGTCGTTTCATTTGTAATAAAAGTTAATTCAAGACATCGTTTTGAGTTAAAA
AA-TGTTGTTATCA-CGTAGTACGGCACTTTTTAAAAACATACGTT-ATTTAAATGCAAA
GAAACAGATAAA-CACAATAAATTTAAATCAA--------ATTCGTACATGGTAAA-TAT
TTTTATATATTATGTAACTTTTTTTTAGAAAGAGG-TTAGGTTTGCAC-AGTAAA-AAAA
CTTTTCTATATAAAGTTTTC-TAAATTTTTGTTCTCATAAAAGTACAAAAATATTCTTAC
ATATATAAAAAA-TATTGTAAAATTCATATG-TACTGAATATAATATATTCAATCAAA-T
GTATGATTCAATCAAATTATGAAAAAGATATCTCCAAAATATGTCAATCTATTCTAATAT
CTATAAAAATGA-ATAATATTAAATT-ATAAAATATTTTATTAGTTTTATTTATCGCTCA
GCACCAAAACATGAAACAAAATGGGTAATAGTATCTGAA--ATTTTGGGTGGAATAATGT
GGTGGTGG-ATTTTTTGGAATTTTTGGTATGAATACAAGCATCTTATTGTAAGTATCATA
TAATTATTGTTTATATATATATTTTAGAAATTTATTTTAAAATATTTTATATTTTTA-AA
AATATAATTTT---ATTTTATATTCTATAATATATTGT--GTAT-TTTATATTCAATTTT
GTAATTTATATGTTTTTATGTAATCAGGGTCATTT-TCCTGAATTATGTCCAGCAGATTG
GACAGATGAAGAATTAGGAATTCCACCAGATGATGCTTAAATAGATTTTCTTGTGTAAAA
AGAATCTTGTGTAATC-TTGATATATATGTTAAAAATTTTA-CTGTATTTAATTT--AAA
-TATAAAATTATAACTAAAACTAATAGATGTATTAGTCAATTAA--TAATTTATCCATAT
TATATC---TT-TTTCCAATAAAAATATTT---------TTTGAATTATACAAT--TAAA
A--ATTTGTATTTTTTATCCATTATATTATTTTATTAACAA-TTTGATAAAAATATATAT
AT--ATTTGTATATGAAATTATAAGAATATATATTTTTTAAAATATAAATTTAACTTCAT
GCAATTAAATATAGATTATGATTATATT-TATATATGTTTTTCTTAATTATTTGAT-ACT
TTAATGGATATTGTTTTAGTTTCAAGATATTCCTTTAATCCTTCTGCACCGCTAAAATAG
AAAGAGAAACATTTTTATTAATTTTTTATAAATTTCTTTATTATATTATATAATAAATAA
ATAATAATAAACTTACAGTTCACGGCCTATTCCTGACTGTTT
>1.4.15 NADH Consensus
------------------------------------------------------------
------------------------------------------------------------
------------------------------------------------------------
------------------------------------------------------------
-----------------------------------------------------------T
TTNNNNNNNNNNNNNNNNNNNNNNATNNANAA-AGTNTNNGACATCGTTTTGRRTTAAAA
A--TGTTGKTATCA-CGTAGTACGGCACTTTTTAAAAACATACGTT-ATTTAAATGCAAA
GAAACAGATAAA-CACAATAAATTTAAATCAA--------ATTCGTACATGGTAAA-TAT
TTTTATATATTATGTAACTTTTTTTTAGAAAGAGG-TTAGGTTTGCAC-AGTAAA-AAAA
CTTTTCTATATAAAGTTTTC-TAAATTTTTGTTCTCATAAAAGTACAAAAATATTCTTAC
ATATATAAAAAA-TATTGTAAAATTCATATG-TACTGAATATAATATATTCAATCAAA-T
GTATGATTCAATCAAATTATGAAAAAGATATCTCCAAAATATGTCAATCTATTCTAATAT
CTATAAAAATGA-ATAATATTAAATT-ATAAAATATTTTATTAGTTTTATTTATCGCTCA
GCACCAAAACATGAAACAAAATGGGTAATAGTATCTGAA--ATTTTGGGTGGAATAATGT
GGTGGTGG-ATTTTTTGGAATTTTTGGTATGAATACAAGCATCTTATTGTAAGTATCATA
TAATTATTGTTTATATATATATTTTAGAAATTTATTTTAAAATATTTTATATTTTTA-AA
AATATAATTTTGTTATTTTATATTCTATAATATATTGT--GTAT-TTTATATTCAATTTT
GTAATTTATATGTTTTTATGTAATCAGGGTCATTT-TCCTGAATTATGTCCAGCAGATTG
GACAGATGAAGAATTAGGAATTCCACCAGATGATGCTTAAATAGATTTTCTTGTGTAAAA
AGAATCTTGTGTAATC-TTGATATATATGTTAAAAATTTTA-CTGTATTTAATTT--AAA
-TATAAAATTATAACTAAAACTAATAGATGTATTAGTCAATTAA--TAATTTATCCATAT
TATATC---TT-TTTCCAATAAAAATATTT---------TTTGAATTATACAAT--TAAA
A--ATTTGTATTTTTTGTCCATTATATTATTTTATTAACAA-TTTGATAAAAATATATAT
AT--ACTTGTACATGAAATTATAAGAATATATATTTTTTAAAATATAAATTTAACTTCAT
GCAATWAWATAKAKATKATRATTATATW-TATATATGTTTTTTWTAATTWTWTGRT-ACT
TTRATTRATTTCANANATTCCNTN------------------------------------
------------------------------------------------------------
------------------------------------------
>2.2.15 NADH Consensus
------------------------------------------------------------
------------------------------------------------------------
------------------------------------------------------------
----------------------------------------------------------NN
GNGGNGNNGNTTNNNNNNNNANNAANNNTANNCNNNNNNNNGTNNNNNNNNNNNNNNNNN
NNNNNTTNCNNNNNTNNNNNNNNNTTATTTNNANGACCATNGGTTNNNNNNNNNNAANGN
N--NNNNNTCANNN-NNNATCGNGCNNTNTTTNAAANNSNTACNNG-TTNAAANNCANNA
GANACNNCTNAAACGCNNTTAGNTRCMAWGAATTTNATCNATTCRTRCSTRAAAAA-TNN
TTTTWTWTAWA-TGTAACTTTTTTTTAGAAAGAGGGTKAGGTTTGCAC-AGTAAATWWTA
CTTTWAWAGRGRAARKTTTTCWAAATTTTYGTTCTaATAAAAGTTCAGAAATAYTCTTAC
ATRTRWSAWAMA-TAYYGWTAARKTCWTAKG-TNCTGWMTATAATTTAMTYWATCAMA-K
GTWTGATTCAAWCAARTWTAKCAARAKAWMWCTCCAWWCTNTGTCMATAWRWTAWTMTAT
TTACRGCAWYRRCAKGATACTRRAYT-TCCWAMYWYTCYATYRGYYKTATCTGYSGAWCA
KCASCCAGGMAWSRGACCSMRTKGSTGATACSATNTCAACTRCTWAGGGKRRRATAAAWY
GSTGKAGR-ATTKWTTGGAATTTTNGGTNTGAATACAAGCATCTTATTGTAAGTATCATA
TAAATATTGTTTATATATATATTTTTGAAATTTATTTTAAAATATTTTATATT-------
-----------------------------------------------------CAATTTT
GTAATTTATATGTTTTTATGTAATCAGGGTCATTT-TCCTGAATTATGTCCAGCAGATTG
GACAGATGAAGAATTAGGAATTCCACCAGATGATGCTTAAATAGATTTTCTTGTGTAAAA
AGAATCTTGTGTAATC-TTGATATATATGTTAAAAATTTTA-CTGTATTTAATTT--AAA
-TATAAAATTATAACTAAAACTAATAGATGTATTAGTCAATTAA--TAATTTATCCATAT
TATATC---TT-TTTCCAATAAAAATATTT---------TTTGAATTATACAAT--TAAA
A--ATTTGTATTTTTTGTCCATTATATTATTTTATTAACAA-TTTGATAAAAATATATAT
AT--ATTTGTATATGAAATTATAAGAATATATATTTTTTAAAATATAAATTTAACTTCAT
GCAATTAAATATAGATTATGATTATATT-TATATATGTTTTTCTTAATTATTTGAT--AC
TTAATGGANANGNNNTNNNNNNNNNNNNNNNNNNNNNNN---------------------
------------------------------------------------------------
------------------------------------------
>4.2.15 NADH Consensus
------------------------------------------------------------
------------------------------------------------------------
------------------------------------------------------------
------------------------------------------------------------
------------------------------------------------------------
-------------TNNNNNNNNNNNNNNNNNNNNNNNNNCNGANTCGTTTTGAGTTNAAA
A--TGTTGTTATCA-CGTAGTACGGCACTTTTTAAAAACATACGTT-ATTTAAATGCAAA
GAAACAGATAAA-CACAATAAATTTAAATCAA--------ATTCGTACATGGTAAA-TAT
TTTTATATATTATGTAACTTTTTTTTAGAAAGAGG-TTAGGTTTGCAC-AGTAAA-AAAA
CTTTTCTATATAAAGTTTTC-TAAATTTTTGTTCTCATAAAAGTACAAAAATATTCTTAC
ATATATAAAAAA-TATTGTAAAATTCATATG-TACTGAATATAATATATTCAATCAAA-T
GTATGATTCAATCAAATTATGAAAAAGATATCTCCAAAATATGTCAATCTATTCTAATAT
CTATAAAAATGA-ATAATATTAAATT-ATAAAATATTTTATTAGTTTTATTTATCGCTCA
GCACCAAAACATGAAACAAAATGGGTAATAGTATCTGAA--ATTTTGGGTGGAATAATGT
GGTGGTGG-ATTTTTTGGAATTTTTGGTATGAATACAAGCATCTTATTGTAAGTATCATA
TAATTATTGTTTATATATATATTTTAGAAATTTATTTTAAAATATTTTATATTTTTA-AA
AATATAATTTTGTTATATNATCTNCAATACCAYCWCSA--STWY-MTTMYCCCCTTTKTT
STYAAWAASTWKTTATSAWRTCRKSGCSCWCTTTC-YYMCKWATCACSWCCAGATNRGAS
TRAWRAWGAANTAGWATTACCYCCASCAGATGMWKMCATANAMTWTCTKRTGKASAAAGA
ATCGTGWGKTRTCTTS---ATRA-ATATGTTRWWAAWTTTM-CTGYWKTTAATTTAWATA
TAAAMTTATCACTAMWACTAC-TATAGATGTATTAGTCWATTAATAA-TTTCATCCATAT
TAYATC---TTTCTTCCAATAAAAATATTW-------AAANGAATWNWWYTANTGATTAA
T--TTGTATTTTTTKYGCCAYTATATT-MTTTTATTAACAAGTTTGATAAAAATATANNA
ATTANCTNGTACATGAAATTATAARAATATATWTTTTTWAAANAATAKATCNACTTCAGC
ANNAANNANNATGANGATTNNNNNAGNTNNNTTNWNNTNANNNNNANNCNTGNGATNNNT
NTNNNNNNNANANACNNNNTNTCCNNNNNNNNNNNNNANNNNN-----------------
------------------------------------------------------------
------------------------------------------
>12.2.15 NADH Consensus
------------------------------------------------------------
------------------------------------------------------------
------------------------------------------------------------
------------------------------------------------------------
-------------------------------------------------------TTNCC
NTGANANNGGGGGGNNNTTNNTNGNTTNAAAG-TANTCAAGAMATCGTTTTGAGTAAAAA
N---GTNGTNANCA-GTNGTWACGGCACTTTTTAAAAACATACGTT-ATTTAAATGCAAA
GAAACAGATAAA-CACAATAAATTTAAATCAA--------ATTCGTACATGGTAAAATAT
TTTTATATATTATGTAACTTTTTTTTAGAAAGAGG-TTAGGTTTGCAC-AGTAAA-AAAA
CTTTTCTATATAAAGTTTTC-TAAATTTTTGTTCTCATAAAAGTACAAAAATATTCTTAC
ATATATAAAAAA-TATTGTAAAATTCATATG-TACYGAATATAATATATTCAATCAAA-T
GTATGATTCAATCAAATTATGAAAAAGATATCTCCAAAATATGTCAATCTATTCTAATAT
CTATAAAAATGA-ATAATATTAAATT-ATAAAATATTTTATTAGTTTTATTTATCGCTCA
GCACCAAAACATGAAACAAAATGGGTAATAGTATCTGAA--ATTTTGGGTGGAATAATGT
GGTGGTGG-ATTTTTTGGAATTTTTGGTATGAATACAAGCATCTTATTGTAAGTATCATA
TAATTATTGTTTATATATATATTTTAGAAATTTATTTTAAAATATTTTATATTTTTAGAA
AATATAATTTTGTTATTTTATATTCTATAATATATTGT--GTAT-TTTATAYTCMATTTT
GTAATTTATATGTTTTTATGTARTCAGGGTCATTTGTCCTGAATTATGTCCAGCARATTG
GAMAGATGAAGAATTAGGAATTCCACCAGATGATGCTTAAATAGATTWTCYTGTGTRWAA
ARRATCTTGTGTAATCCTTGATATATATKKTAAAAATTTTATCTGTATTTAATTT--AAW
-TATAAAATTATAACWARAACTMATAGWTGTATTAGYCAAYTAAAATAATTTATCCAYAT
TATATC---WKATYWCCAATAAAAAWWYTT---------TTKRAATTATACAAT--TAWA
A--ATKTGYAWTYYTTGYCCMTTATMTTATTTTATTAACAW-TTKGATAAAAATATWTAT
AY--ACTTGTAMATGRAATTATAAGAATATATATTTTTTAAAATATAAATTTAACTTCAT
GCAATTAAATATAGATTATGATTATATT-TATATATGTTTTTTTTAATTATTTGAT--AC
TTAATGGATANNNNNTNNNNNNNNNNNNNNNNNNNNNNNNNNT-----------------
------------------------------------------------------------
------------------------------------------
>13.4.15 NADH Forward
------------------------------------------------------------
------------------------------------------------------------
------------------------------------------------------------
------------------------------------------------------------
------------------------------------------------------------
--------NNNNNNNNNNNNNTNNNNNNNNNNNNNNTTCNGANNTCGTTTTGAGTTNNAA
A--TGTTGTTATCA-CGTAGTACGGCACTTTTTAAAAACATACGTT-ATTTAAATGCAAA
GAAACAGATAAA-CACAATAAATTTAAATCAA--------ATTCGTACATGGTAAA-TAT
TTTTATATATTATGTAACTTTTTTTTAGAAAGAGG-TTAGGTTTGCAC-AGTAAA-AAAA
CTTTTCTATATAAAGTTTTC-TAAATTTTTGTTCTCATAAAAGTACAAAAATATTCTTAC
ATATATAAAAAA-TATTATAAAATTCATATG-TACTGAATATAATATATTCAATCAAA-T
GTATGATTCAATCAAATTATGAAAAAGATATCTCCAAAATATGTCAANNNNTTCTAATAT
CTATAAAAATGA-ATAATATTAAATT-ATAAAATATTTTATTAGTTTTATTTATCGCTCA
GCACCAAAACATGAAACAAAATGGGTAATAGTATCTGAA--ATTTTGGGTGGAATAATGT
GGTGGTGG-ATTTTTTGGAATTTTTGGTATGAATACAAGCATCTTATTGTAAGTATCATA
TAATTATTGTTTATATATATATTTTAGAAATTTATTTTAAAATATTTTATATTTTTA-AA
AATATAATTTTGTTATATAATATNCNATANANTGTGGA--GTAT-NTAATCTNCTATGTN
GTANATAAGATGTTATGATGTCANCGNGGTCNTTN-TGCNGNATGANGNCCAGANNNNAG
NAAAGATGAATAANNANNACCTCCACCNGATGATGCTNNANNATATCTTCTGGNGTAAGA
AGCATGNGGTGTCNTG---NTGATANNTNNGTAAAANTTTN-CCGGTNTTTATTTTAAAN
NNAAAATANANNACAAAANNNAAAAAGAGNNTNTNNNCNANNNAAAAATTNTNCCCTNNT
TNTATNCCCTTTNTCCCNANAAAAAAAANTTTTTTNGAATTNNAAACANNTNAANNNNTN
N--NNNNTTTNNTNNNCCNNCNNNNNTATNTTNANNANCAA-NTTGNAANNNNNNNNNNN
NNCNNGGNNNCNGNNANATNNNGANNNANAATNNNTTTNNNNNNNNNTANTNNTNNNNTN
NCNNNGNNNNNAANNNNNAAANTNNGNNNNNNNNNNNNGTANNANNCGNTNNNNNNCNNN
NTTNNNNNNCNTNNNNNGNNNNNNNNNTNNNNNNNNNNNNNNNNAANNNCNCNNTNNNNN
NCNNNNNNACNNCNNNNNNANNN-------------------------------------
------------------------------------------
>15.4.15 NADH Reverse
------------------------------------------------------------
------------------------------------------------------------
------------------------------------------------------------
------------------------------------------------------------
------------------------------------------------------------
------------------------------------------------------------
------------------------------------------------------------
------------------------------------------------------------
------------------------------------------------------------
------------------------------------------------------------
------------------------------------------------------------
---------------------------------------NGCACCCAAAACCCGNAACAA
AATGGGTAATAGTAT----CTGAAAT-TTNGGGTGGAATAATGGTGGTG---GTGGATTT
TTTG--GANNNTTGGTANGAAT-ACNAGCATCTTATTG--TAAGTATCATATAATTATTG
TTTATATATATATTTTAGAAATTTATTTTAAAATATTT-TATATTTTTAAAAATAT----
--AATTTTATTT-----TATATTCT-ATAATATATTGT---GTATTTTATATT-------
-----------------------------------------------------CAATTTT
GTAATTTATATGTTTTTATGTAATCAGGGTCATTT-TCCTGAATTATGTCCAGCAGATTG
GACAGATGAAGAATTAGGAATTCCACCAGATGATGCTTAAATAGATTTTCTTGTGTAAAA
AGAATCTTGTGTAATC-TTGATATATATGTTAAAAATTTTA-CTGTATTTAATTT--AAA
-TATAAAATTATAACTAAAACTAATAGATGTATTAGTCAATTAA--TAATTTATCCATAT
TATATC---TT-TTTCCAATAAAAATATTT---------TTTGAATTATNCAAT--TAAA
A--ATTTGTATTTTTTATCCATTATATTATTTTATTAACAA-TTTGATAAAAATATNTAT
AT--ATTTGTATATGAAATTATAAGAATATATATTTTTTAAAATATAAATTTAACTTCAT
GCAATTAAATNTAGANNNTGATTATATN-NANATNTGNTTTTCTTAANTNTTTGNN--NN
TTNATGAANNNNNCNNNNNNNNNNNNNNNNNNNNNNN-----------------------
------------------------------------------------------------
------------------------------------------
>16.1.5 NADH Consensus
------------------------------------------------------------
------------------------------------------------------------
------------------------------------------------------------
------------------------------------------------------------
------------------------------------------------------------
------------------------------------------------------------
------------------------------------------------------------
------------------------------------------------------------
------------------------------------------------------------
------------------------------------------------------------
------------------------------------------------------------
------------------------------------------------------------
------------------------------------------------------------
------------------------------------------------------------
------------------------------------------------------------
------------------------------------------------------------
------------------------------------------------------------
------------------------------------------------------------
------------------------------------------------------------
------------------------------------------------------------
-------------------------------------------------NTCANNNNTTT
NNNNNC---NNATTTTTTNTATTTATCTTT---------TTTTTTTTNCCCTTTTTTCNC
CCCCCTTTNCNNCCNTTNNNCNNNNNNNNNNNNANNGNNNN--NNNCNCACNNNGTGTTC
GCCGCAANNTNNNNNNNNNNGGGAGGGCGCNAAATTTTNGTTCTCTTAAGAATAAGNAAA
AACCATACANAGAAAAANNNGTTTTGTG--TNATANACTAACTGAAATNNATTGAATCAN
TNANNNGNACGCCCCNNCGANNNNNCGGGGGGNNGCC-----------------------
------------------------------------------------------------
------------------------------------------
>17.1.5 NADH Consensus
------------------------------------------------------------
------------------------------------------------------------
------------------------------------------------------------
------------------------------------------------------------
------------------------------------------------------------
-------------NNNNNNNNNNNNNNNNNNNNNANNNNTNNANNCGTTTTGAGTNNNNN
N--TGTTGTTATCA-CGTANTACGGCACTTTTTAAAAACATACGTT-ATTTAAATGCAAA
GAAACAGATAAA-CACAATAAATTTAAATCAA--------ATTCGTACATGGTAAA-TAT
TTTTATATATTATGTAACTTTTTTTTAGAAAGAGG-TTAGGTTTGCAC-AGTAAA-AAAA
CTTTTCTATATAAAGTTTTC-TAAATTTTTGTTCWYAKAAARKTACAAAAATATTYTTAY
ATATATAAAAAA-TATTGTAAAATTCWTATG-TACTGWATATWATATWTTCAATCAAA-T
GTATGATTCAATCAAATTATGAAAAAGATATCTCCAAAATATGTCAATCTATWCTAATAT
CTATAAAAATGA-ATAATATTAAATT-ATAAAATATTTTATTAGTTTTATTTATCGCTCA
GCACCAAAACATGAAACAAAATGGGTAATAGTATCTGAA--ATTTTGGGTGGAATAATGT
GGTGGTGG-ATTTTTTGGAATTTTTGGTATGAATACAAGCATCTTATTGTAAGTATCATA
TAATTATTGTTTATATATATATTTTAGAAATTTATTTTAAAATATTTTATATTTTTA-AA
AATATAATTTTGTTATTTTATATTCTATAATATATTGT--GTAT-TTTATATTCAATTTT
GTAATTTATATGTTTTTATGTAATCAGGGTCATTT-TCCTGAATTATGTCCAGCAGATTG
GACAGATGAAGAATTAGGAATTCCACCAGATGATGCTTAAATAGATTTTCTTGTGTAAAA
AGAATCTTGTGTAATC-TTGATATATATGTTAAAAATTTTA-TTGTATTTAATTT--AAA
ATATAAAATTATAACTAAAACTAATAGATGTATTAGTCAATTAA--TAATTTATCCMTAT
TATATC---YT-TTTCCAATAAAAATATTT---------TTTGAATWATACAAT--TAAA
A--ATTTGKATTTTTTGTCCATTWTATTATTTTAWTAACAA-TTTGATAAAAAWWTATAT
AT--ACTTGTACATGAAATWATAAGAATATRKATTTTTTRAAATWTWAATTTAACTTCAT
GCAMTTAAATATNGATTATGATTATATT-NANATATGTTNNT--TAATTNTTNGNT--AN
NNNNTGAANGTNNNNNNNNNNNNNNNNNNNNNNNNNNT----------------------
------------------------------------------------------------
------------------------------------------
>18.1.5 NADH Consensus
------------------------------------------------------------
------------------------------------------------------------
------------------------------------------------------------
------------------------------------------------------------
------------------------------------------------------------
------------------------------------------------------------
------------------------------------------------------------
------------------------------------------------------------
------------------------------------------------------------
------------------------------------------------------------
------------------------------------------------------------
------------------------------------------------------------
------------------------------------------------------------
------------------------------------------------------------
------------------------------------------------------------
------------------------------------------------------------
---------------------------NAAAAAAACCACCACAT---TCCTCCCCCCATA
NTTTCNCANAGAATTTCCCGTTTTNNGGCCYCTTT--MGNTGCTTATGTCCAGCAGANCG
GACAGANGAAGKTTTAGGAATNCCNCYTGCTGATGCTTWKATAGATTTTCCTRTGGNAAW
ARAWTYRRRTSWAATY-YKKAYMTATATRWTAAAAATWTTA-YWKTATKTAAYTT---WW
WTWTARAAWKATRRYTARRKYKGCMCRGTRWATTTCTCMMTWAA--WRATTWAWSYWTWY
TAWATY---TTTGTTCYMATAAAARTAYWW---------WWWKATTYTTWCAWAKAKAAA
A--ATTTRTATTKTTWRWYYMWTATRTTAYTKWATTAAYAA-TWTRATMAAWATAYAAAT
RT--ATGAKTMMAWSAAATTATGAARAATAWATMTYYWTTATATGTCNATCAANACNWCT
ATCTATGMTWATGCNGGGNGGRTYATTT----TTATNATATTTTRRTCCTTYTGCN---G
TWAATCARTCCNANAACNGACCCTCAANTTCAATANTNNN--------------------
------------------------------------------------------------
------------------------------------------
>21.3.15 NADH Consensus
------------------------------------------------------------
------------------------------------------------------------
------------------------------------------------------------
------------------------------------------------------------
------------------------------------------------------NNNNNT
TNCCNNNNNNNNNGGGGGNNNNTNNNTNNTANAAAANNTCCNARNCNTYKTKWGANTAAA
A--ARTTGNNATCA-CGTNNTACGGCACTTTTAAAAAATATACGTT-ATTTAAATGCAAA
GAAACAGATAAA-CACAATAAATTTAAATCAA--------ATTCGTACATGGTAAA-TAT
TTTTATATATTATGTAACTTTTTTTTAGAAAGAGG-TTAGGTTTGCAC-AGTAAA-AAAA
CTTTTMWAKAATAAAGTTTTCTAAATTTTTGTTCTAATAAAAGTACAAAAATATTCTTAT
ATATATAAAAAA-TATTGTAAAATTCATATG-TACTGAATATAATATATTCAATCAAA-T
GTATGATTCAATCAAATTATGAAAAAGATATCTCCAAAATATGTCMATCTATTCYAATAT
CTATAAAAATGA-RTAAWATTAAATT-ATAAAATATTTTAYTAGTTKTATTTATCGCTCA
GCACCAAAACATGAAACAAAATGGGTAATAGTATCTGAA--ATTTTGGGTGGAATAATGT
GGTGGTGG-ATTTTTTGGAATTTTTGGTATGAATACAAGCATCTTATTGTAAGTATCATA
TAATTATTGTTTATATATATATTTTAGAAATTTATTTTAAAATATTTTATATTTTTA-AA
AATATAATTTTGTTATTTTATATTCTATAATATATTGT--GTAT-TTTATATTCAATTTT
GTAATTTATATGTTTTTATGTAATCAGGGTCATTT-TCCTGAATTATGTCCAGCAGATTG
GACAGATGAAGAATTAGGAATTCCACCAGATGATGCTTAAATAGATTTTCTTGTGTAAAA
AGAATCTTGTGTAATC-TTGATATATATGTTAAAAATTTTA-CTGTATTTAATTT--AAA
-TATAAAATTATAACTAAAACTAATAGATGTATTAGTCAATTAA--TAATTTATCCATAT
TATATC---TT-TTTCCAATAAAAATATTT---------TTTGAATTATACAAT--TAAA
A--ATTTGTATTTTTTGTCCATTATATTATTTTATTAACAA-TTTGATAAAAATATATAT
AT--ATTTGTATATGAAATCATAAGAATATATATTTTTTAAAATATAAATTTAACTTCAT
GCAATTAAATATAGATTATGATTATATT-TATATATGTTTTTCTTAATTATTTGAT--AC
TNNATGGANNNNTNNTCNNNNNNNNNNNNNNNNNNNNNNNN-------------------
------------------------------------------------------------
------------------------------------------
>22.2.5 NADH Consensus
------------------------------------------------------------
------------------------------------------------------------
------------------------------------------------------------
------------------------------------------------------------
------------------------------------------------------------
----------NNNNNNNNNNNNNNNNNNNNNNNNANNNTTNNNNTCNTTTTGANNNNNNN
N--TGTTGTNANNW-NNNNNTACGGCRCTTTTTWAAAACNTACGTT-ATTTAAATGCAAA
GAAACAGATAAM-CACAATAAATTTAAATCAA--------ATTCGTASATRGTAAA-TAT
TTTTATATATWATGTAACTTTTTTKTAGAAAGAKG-WTRGGTTTGCMC-RKWAAA-AAAA
CTTTTCTATATAAAGTTTTY-TAAATTTTTGTTSTCATAAAAGTACAAMAATATTCTTAC
ATATATAAAAAA-TATTGTAAAATTCATATG-TRCTGAATATWATATATTCAATCAWA-T
GTATGATKCAATCAAMTTATGAAAAAGAWATCTYCWAMATATGTCAATCTATTCTAATAT
CTATAAAAATGA-AKAATATTAAATTATAAAAATATTTTATTAGTWKTATTWATCGCTCA
GCASCAAMACATSAAACAAAATRGGTARTAGTATCTKAA--ATWWTGGGTGGARTAATGT
GGTGGTGG-ATTTTTTGGAATWTTTGGTAKGAAKACAASCATCTTATTGTAAGTATCATM
TAATTATTGTTKATATATATWTTTTAGAAATTTATTTTAAAATATTTTATATTTTTA-AA
AATATAATTtTgTTATWTWATMTWCWATAATATRTTGKA-GTAT-WTTATMYTCAAKTWK
KTAATWTRTATGTTTTKATGTAATCAGGGTSATTT-TCCTGAATTATGTCCAGCAGATTG
GACAGATGAAGAATTAGGAATTCCACCAGATGATGCTTAAATAGATTTTCTTGTGTAAAA
AGAATCTTGTGTAATC-TTGATATATATGTTAAAAATTTTA-CTGTATTTAATTT--AAA
-TATAAAATTATAACTAAAACTAATAGATGTATTAGTCAATTAA--TAATTTATCCATAT
TATATC---TT-TTTCCAATAAAAATATTT---------TTTGAATTATACAAT--TAAA
A--ATTTGTATTTTTTGTCCATTATATTATTTTATTAACAA-TTTGATAAAAATATATAT
AT--ATTTGTNTANGAAATTATAAGAATATATATTTTTTAAAATATAAATTTAACTTCAT
GCAATTAAATATAGATTATGATTATATT-TATATATGTTTTTTTTAATTATTTGAT--AC
TTAATGGATANNNNNTNNNNNNNNNNNNNNNNNNNNNNN---------------------
------------------------------------------------------------
------------------------------------------
>24.2.5 NADH Consensus
------------------------------------------------------------
------------------------------------------------------------
------------------------------------------------------------
------------------------------------------------------------
------------------------------------------------------------
-----------NNNNNNNNNNNNNNNNNNNNNNNNNNTTCNNANTCGTTTTGAGTTNAAN
A--TGTTGTTATCA-CGTAGTACGGCACTTTTTAAAAACATACGTT-ATTTAAATGCAAA
GAAACAGATAAA-CACAATAAATTTAAATCAA--------ATTCGTACATGGTAAA-TAT
TTTTATATATTATGTAACTTTTTTTTAGAAAGAGG-TTAGGTTTGCAC-AGTAAA-AAAA
CTTTTCTATATAAAGTTTTC-TAAATTTTTGTTCTCATAAAAGTACAAAAATATTCTTAC
ATATATAAAAAA-TATTGTAAAATTCATATS-YAYTGARTATMAWATAWTYAATMAAA-Y
RTATRATTMAATMWAATYATGAAAWMKATATYTCCAAAaTatgTcAAtcTAtAcTaATAT
cTatAAAAATRW-ATAWTMTTAWAWT-WTMAWRTAYWWKWWTAKWTWTATTTWTMKCWMA
KYRYYAAWAMATRWAAYAWAATGGRYAATARWATMYRAA--WTTTTRRKTGKAWWAWTSW
RRWRRTRK-WTTTWTTGGAAWWTTWGRTATGAATAYRRRYAWMTTATTRWWWGWMTMATA
YAWYTATTgtTTaTAtaTATAtTTTagaAaTTtAtTTtAAaAtAtTttAtaTTTTtA-aA
aATATAattttgTTAtAtAAKMTTCWWTWWACWSWRGARWATMTATTYAAGYAYYATSTG
GTKGAWWWSMTRWTWYKWCRTCWGTCCRRTCTKYT-KGACRWAWKWCRGSMARATGACCS
TGATKACRWAAAAACATATMMWYYACAARATKRTRMTATAAAATAYMYWRTAKAKTAWAR
AAYATRWARTAWCATC-ATGAATTAKATKWAAAATATTCTGCAGATANAAWATTT---AA
TAAAWTAATTACAAMAAATAC-TATANCARYAATMATYTGATRAT-ACWTWCAASMNKAT
GGCATY----KTNTTCCWACAAAAAYNTYY------------AAATNATCCACCACCAMA
TTCGTYSACCYWTTWCGNCNNTATTATTATAYTAMCACCCNTGTKRCAWRAWRWRTWGCW
GCAGAGSRANNAATACTAMTAATAAAATATATTATNNANWNNATTANTANCTACATTTTA
GMTGATAAAANAGAATGACGAMNTNTTGGAGGANAYGNTTTTTCATAATGATNGNAGCAT
CNNACGANNKGTGTNNTGAATATATATANNNCAGATCATNANNATTNANANANNNANNNN
------------------------------------------------------------
------------------------------------------
>Italian 1A NADH Consensus
------------------------------------------------------------
------------------------------------------------------------
------------------------------------------------------------
------------------------------------------------------------
------------------------------------------------------------
---------------------NNNNTNNATAAANNATYNNGACATCGTTTTGAGTTAAAA
A--TGTTGTTATCA-CGTAGTACGGCACTTTTTAAAAACATACGTT-ATTTAAATGCAAA
GAAACAGATAAA-CACAATAAATTTAAATCAA--------ATTCGTACATGGTAAA-TAT
TTTTATATATTATGTAACTTTTTTTTAGAAAGAGG-TTAGGTTTGCAC-AGTAAA-AAAA
CTTTTCTATATAAAGTTTTC-TAAATTTTTGTTCTCATAAAAGTACAAAAATATTCTTAC
ATATATAAAAAA-TATTGTAAAATTCATATG-TACTGAATATAATATATTCAATCAAA-T
GTATGATTCAATCAAATTATGAAAAAGATATCTCCAAAATATGTCAATCTATTCTAATAT
CTATAAAAATGA-ATAATATTAAATT-ATAAAATATTTTATTAGTTTTATTTATCGCTCA
GCACCAAAACATGAAACAAAATGGGTAATAGTATCTGAA--ATTTTGGGTGGAATAATGT
GGTGGTGG-ATTTTTTGGAATTTTTGGTATGAATACAAGCATCTTATTGTAAGTATCATA
TAATTATTGTTTATATATATATTTTAGAAATTTATTTTAAAATATTTTATATTTTTA-AA
AATATAATTTT---ATTTTATATTCTATAATATATTGT--GTAT-TTTATATTCAATTTT
GTAATTTATATGTTTTTATGTAATCAGGGTCATTT-TCCTGAATTATGTCCAGCAGATTG
GACAGATGAAGAATTAGGAATTCCACCAGATGATGCTTAAATAGATTTTCTTGTGTAAAA
AGAATCTTGTGTAATC-TTGATATATATGTTAAAAATTTTA-CTGTATTTAATTT--AAA
-TATAAAATTATAACTAAAACTAATAGATGTATTAGTCAATTAA--TAATTTATCCATAT
TATATC---TT-TTTCCAATAAAAATATTT---------TTTGAATTATACAAT--TAAA
A--ATTTGTATTTTTTATCCATTATATTATTTTATTAACAA-TTTGATAAAAATATATAT
AT--ATTTGTATATGAAATTATAAGAATATATATTTTTTAAAATATAAATTTAACTTCAT
GCAATTAAATATAGATTATGATTATATTATATATATGTTWTTMTTWRWTAYTTRATGACT
TTRATKKAGTTCAANNNNNNNNNNN-----------------------------------
------------------------------------------------------------
------------------------------------------
>Italian 4A NADH Consensus
------------------------------------------------------------
------------------------------------------------------------
------------------------------------------------------------
------------------------------------------------------------
------------------------------------------------------------
--------NNNNNNNNNNNNNNNNNNNNNNNNNNNNTTCAGACATCGTTTTGAGTTNNNN
---TGTTGTTATCA-CGTAGTACGGCACTTTTTAAAAACATACGTT-ATTTAAATGCAAA
GAAACAGATAAA-CACAATAAATTTAAATCAA--------ATTCGTACATGGTAAA-TAT
TTTTATATATTATGTAACTTTTTTTTAGAAAGAGG-TTAGGTTTGCAC-AGTAAA-AAAA
CTTTTC-ATATTAAGTTTTC-CAAATTTTTGGTCCTCTAAAAATACCAAAATTTTCCTAA
CTTTTTAAAAAA-AATTGGAAAATTTCTATGGTCCGGAAAATAAATTTTCCAACCAAT-G
GTNGAATTCA-TCCAATTTTGAAAAAAAAATCCCCCAAAAAAGGCCATCCAATCCAAAAA
CCATTAAAATGG-ANAAAAATAAATT-TTNAAAATNTTTANTANNTTTTTTTNNNNNTTN
NNNCCCAAACCNGNAANNAAANGGGGNAAAANNNNCNNA--ANTTTGGGGGGNANNANGG
GGGGGGGG-AATTTTTGGAANTTTTGGGANGAANNCCANNCTCCTAATGGNAGGANCNNN
NNAATTNTGGTTNTNNNNNNATTTTNANAANTTNNTTTNAAANNTTTTANNTTTTTA-AA
AANNNNANTTTGaTTTTNTATNCTCTANAATATNGTGT--GTNT-TNTATNCNNNNTTGT
GNNNTTTATGTGTTTNTGTGNNNNCGGGGNCTTTN-NNNAGNAATNTGNCCNNATAGTNC
ACANNANNAATAATNNNNNC-TCCNNCANNNNNNGCNNNNNNANNTTCTCGNGNNNAAAN
AGNNNNNNGNNNNNTC---GNNATATATGTGNNAAATNTTG-C---------------AR
TGANNAWATYAAGATANRAGCGWANAGANGANTTTGTNGWKTATGAA--TGAATAMNTAC
TNNATC----TWTYTCYACTAAAAAAAAK---------ATWWGCMNCMTCTAGNGANRAA
G--ATTTGTYTKTGYTGTCCNYAWCYTTATTTTATTAACAA-TTTGRTAAAAATNTNNNT
ANNTNTNNNTGNNNTNTAAAANNNNTANTTNTTNNNCNCNANNNNNNNNNCNNNGNNGNA
NNNNANNNNNNNNNNTNNNNNNNGNNNNNNNNNNNNNNGNNNNNNNNNNNNNNNNNNTNN
NNNANNNNNNTNNNNNNNNNNNNNNNN---------------------------------
------------------------------------------------------------
------------------------------------------
>Carniolan 2 NADH Consensus
------------------------------------------------------------
------------------------------------------------------------
------------------------------------------------------------
------------------------------------------------------------
------------------------------------------------NNNTTNCNCGNN
NNNNGNGNNNNTTNCNTTGNNANTAAAANNNNATTTYTCAGAAATCGTTTTGAGTAAAAA
AANTRTTGTTATCAACGTAGTACGGCACTTTTWAAAAMCWTACGTTTATTTAAATGCAAA
GAAACAGATAAAACACAATAAATTTAAATCAA--------ATTCGTACATGGTAAAATAT
TTTTWTATATTATGTAACTTTTTTTWRGAAAGAGG-TTAGGTTTGCAC-AGTAAA-AAAA
CTTTTCTATATAAAAGTTTTCTAAATTTTTGTTCTCATAAAAGTACAAAAATATTCTTAC
ATATATAAAAAAATATTGTAAAATTCATATG-TACTGAATATAATATATTCAATCAAA-T
GTATGATTCAATCAAATTATGAAAAAGATATCTCCAAAATATGTCAATCTATTCTAATAT
CTATAAAAATGA-ATAATATTTAAATTATAAAATATTTTATTAGTTTTATTTATCGCTCA
GCACCAAAACATGAAACAAAATGGGTAATAGTATCTGAA--ATTTTGGGTGGAATAATGT
GGTGGTGG-ATTTTTTGGAATTWTWGGWAWRWWWWCWWGYWWCWWATTGTAARTATYATA
WAATWATTKTTWWWATATATATWTTARMAATWTATTTTAWRATAYTTTMTATWTTTA-RA
AAYWTRATTTY---ATTYYATATTCTATAATATATTGT--GTAT-TTTATATTCAATTTT
GTAATTTATATGTTTTTATGTAATCAGGGTCATTT-TCCTGAATTATGTCCAGCAGATTG
GACAGATGAAGAATTAGGAATTCCACCAGATGATGCTTAAATAGATTTTCTTGTGTAAAA
AGAATCTTGTGTAATC-TTGATATATATGTTAAAAATTTTA-CTGTATTTAATTT--AAA
-TATAAAATTATAACTAAAACTAATAGATGTATTAGTCAATTAA--TAATTTATCCATAT
TATATC---TT-TTTCCAATAAAAATATTT---------TTTGAATTATACAAT--TAAA
A--ATTTGTATTTTTTATCCATTATATTATTTTATTAACAA-TTTGATAAAAATATATAT
AT--ATTTGTATATGAAATTATAAGAATATATATTTTTTAAAATATAAATTTAACTTCAT
GCAATTAAATATAGATTATGATTATATT-TATATATGTTTTTCTTAATTNTTTGAT--AN
TNNATGGAANNNNNCNNNNNNNNNNNNNNNNNNNNNNNN---------------------
------------------------------------------------------------
------------------------------------------
>Carniolan 4 NADH Consensus
------------------------------------------------------------
------------------------------------------------------------
------------------------------------------------------------
------------------------------------------------------------
------------------------------------------------------------
---------NNNNNNNNNNNNNNNNNNNNNNNANNNTTCAGACATCNNTTTGAGTNNNAN
A--TGTTGTYATCR-YRTRGTACGGCACTTTTTAAAAACATACGTT-ATTTAAATGCRAA
GAAACAGATAAA-CACAATAAATTTAAAWYAA--------ATTCGTACATGGTAAW-TWT
TTTTATATATTATGTWACTTTTTTTTAGRAAGAGG-TTAGGTTTGCACCAGTAAA-AAAA
CTTTTCTATATAAAGTTTTC-TAAATTTTTGTTCTCATAAAAGTACAAAAATATTCTTAC
ATATATAAAAAAATATTGTAAAATTCATATG-TACTGAATATAATATAWTCAATCAAAAT
GTATGATTCAATCAAATTATGAAAAAGATATCTCCAAAATATGTCAATCTATTCTAATAT
CTATAAAAATGA-ATAATATTAAATT-ATAAAATATTTTATTAGTTTTATTTATCGCTCA
GCACCAAAACATGAAACAAAATGGGTAATAGTATCTGAA--ATTTTGGGTGGAATAATGT
GGTGGTGG-ATTTTTTGGAATTTTTGGTATGAATACAAGCATCTTATTGTAAGTATCATA
TAATTATTGTTTATATATATATTTTAGAAATTTATTTTARAATATTTWATATTTTTW-RA
AAKATAATTTT---ATTTTATATTCTATAATATATYKY--GTAT-TTTATMTTCAATTTT
GTAAYTTATAYKKTWYYATGTAAKCAGGGTCATTTTCCGTGAATTATGTCCAGMAGATTG
GACAGATGAAGAATTWKGAATTCCACCAKATGWTGCTTAAATAGAWTTTCTTGTGTAAAA
ARRAKCTTGTGTAATTCTTGAWATATATGTTAAAAATTTTM-YYGTAKWTAATTT--TAA
ATATMARATTATMASYAAWAYTMAWAGAYKTRTTAGTCAATTAA--TAATTTATCCATAT
TATATC---TT-TTTCCAATAAAAATATTT---------TTTGAATTATACAAT--TAAA
A--ATTTGTATTTTTTATCCATTATATTATTTTATTAACAA-TTTGATAAAAATATATAT
AT--ATTTGTATATGAAATTATAAGAATATATATTTTTTAAAATATAAATTTAACTTCAT
GCAATTAAATATAGATTATGATTATATT-TATATATGTTTTTCTTAATTATTTGAT--AC
TNNATGGANANGNNNTNNNNNNNNNNNNNNNNNNNNNNNNN-------------------
------------------------------------------------------------
------------------------------------------
